# Supplementary material for: Diarrheal-associated gut dysbiosis in cancer and inflammatory bowel disease patients is exacerbated by Clostridioides difficile infection
Source: Front Cell Infect Microbiol. 2023 Jul 27;13:1190910. doi: 10.3389/fcimb.2023.1190910 (PMC10413277; doi:10.3389/fcimb.2023.1190910)
Supplement: Supplementary file 1 [file Table_1.xlsx]

## Sheet: S1
Supplementary Table S1. Presence/absence testing of E. coli virulence factors in IBD patients and healthy controls.
OR	p.value	conf.low	conf.high	abundance CONTROL	abundance IBD	relative abundance CONTROL	relative abundance IBD	gene	padj
#NUM!	0.00507599	1.65294	#NUM!	0	7	0	0.162791	Z_RS10335	0.0627698
11.3824	0.00675371	1.45605	520.449	1	9	0.0222222	0.209302	cheW	0.0627698
#NUM!	0.002256	2.00443	#NUM!	0	8	0	0.186047	cheY	0.0627698
11.3824	0.00675371	1.45605	520.449	1	9	0.0222222	0.209302	cheZ	0.0627698
#NUM!	0.00507599	1.65294	#NUM!	0	7	0	0.162791	csgB	0.0627698
#NUM!	0.00507599	1.65294	#NUM!	0	7	0	0.162791	csgD	0.0627698
#NUM!	0.00507599	1.65294	#NUM!	0	7	0	0.162791	csgF	0.0627698
11.3824	0.00675371	1.45605	520.449	1	9	0.0222222	0.209302	csgG	0.0627698
#NUM!	0.002256	2.00443	#NUM!	0	8	0	0.186047	fimA	0.0627698
11.3824	0.00675371	1.45605	520.449	1	9	0.0222222	0.209302	fimC	0.0627698
11.3824	0.00675371	1.45605	520.449	1	9	0.0222222	0.209302	flgL	0.0627698
7.23835	0.00643908	1.43291	71.8567	2	11	0.0444444	0.255814	hcpB	0.0627698
11.3824	0.00675371	1.45605	520.449	1	9	0.0222222	0.209302	tar	0.0627698
#NUM!	0.00507599	1.65294	#NUM!	0	7	0	0.162791	tcyJ	0.0627698
13.0152	0.00319261	1.70319	589.693	1	10	0.0222222	0.232558	upaG.ehaG	0.0627698
11.3824	0.00675371	1.45605	520.449	1	9	0.0222222	0.209302	yagZ.ecpA	0.0627698
#NUM!	0.00507599	1.65294	#NUM!	0	7	0	0.162791	ydeQ	0.0627698
#NUM!	0.0112495	1.3206	#NUM!	0	6	0	0.139535	csgE	0.0711458
#NUM!	0.0112495	1.3206	#NUM!	0	6	0	0.139535	ehaB	0.0711458
9.8405	0.013959	1.22269	455.114	1	8	0.0222222	0.186047	fimD	0.0711458
6.38916	0.0128429	1.23969	63.9355	2	10	0.0444444	0.232558	fimE	0.0711458
9.8405	0.013959	1.22269	455.114	1	8	0.0222222	0.186047	flgE	0.0711458
9.8405	0.013959	1.22269	455.114	1	8	0.0222222	0.186047	flgN	0.0711458
9.8405	0.013959	1.22269	455.114	1	8	0.0222222	0.186047	flhD	0.0711458
9.8405	0.013959	1.22269	455.114	1	8	0.0222222	0.186047	fliT	0.0711458
6.38916	0.0128429	1.23969	63.9355	2	10	0.0444444	0.232558	fliZ	0.0711458
6.38916	0.0128429	1.23969	63.9355	2	10	0.0444444	0.232558	motB	0.0711458
#NUM!	0.0112495	1.3206	#NUM!	0	6	0	0.139535	tssA	0.0711458
#NUM!	0.0112495	1.3206	#NUM!	0	6	0	0.139535	ykgK.ecpR	0.0711458
#NUM!	0.0112495	1.3206	#NUM!	0	6	0	0.139535	chuA	0.0711458
#NUM!	0.0112495	1.3206	#NUM!	0	6	0	0.139535	tssB	0.0711458
5.58864	0.0249217	1.05747	56.467	2	9	0.0444444	0.209302	entD	0.0946974
8.38199	0.0281695	1.00233	393.366	1	7	0.0222222	0.162791	fepE	0.0946974
8.38199	0.0281695	1.00233	393.366	1	7	0.0222222	0.162791	fimB	0.0946974
5.58864	0.0249217	1.05747	56.467	2	9	0.0444444	0.209302	fimF	0.0946974
8.38199	0.0281695	1.00233	393.366	1	7	0.0222222	0.162791	fimG	0.0946974
5.58864	0.0249217	1.05747	56.467	2	9	0.0444444	0.209302	fimI	0.0946974
5.58864	0.0249217	1.05747	56.467	2	9	0.0444444	0.209302	flgH	0.0946974
5.58864	0.0249217	1.05747	56.467	2	9	0.0444444	0.209302	flgK	0.0946974
8.38199	0.0281695	1.00233	393.366	1	7	0.0222222	0.162791	fliE	0.0946974
8.38199	0.0281695	1.00233	393.366	1	7	0.0222222	0.162791	fliQ	0.0946974
5.58864	0.0249217	1.05747	56.467	2	9	0.0444444	0.209302	fliR	0.0946974
8.38199	0.0281695	1.00233	393.366	1	7	0.0222222	0.162791	fliS	0.0946974
5.58864	0.0249217	1.05747	56.467	2	9	0.0444444	0.209302	hcpA	0.0946974
8.38199	0.0281695	1.00233	393.366	1	7	0.0222222	0.162791	ompA	0.0946974
8.38199	0.0281695	1.00233	393.366	1	7	0.0222222	0.162791	aec26	0.0946974
8.38199	0.0281695	1.00233	393.366	1	7	0.0222222	0.162791	chuS	0.0946974
4.17594	0.0367338	0.971275	25.5022	3	10	0.0666667	0.232558	cheR	0.113803
4.17594	0.0367338	0.971275	25.5022	3	10	0.0666667	0.232558	fimH	0.113803
4.17594	0.0367338	0.971275	25.5022	3	10	0.0666667	0.232558	flhC	0.113803
4.17594	0.0367338	0.971275	25.5022	3	10	0.0666667	0.232558	fliP	0.113803
4.83267	0.0470011	0.885464	49.5804	2	8	0.0444444	0.186047	aslA	0.137193
3.47417	0.0486254	0.919691	16.3816	4	11	0.0888889	0.255814	fepG	0.137193
3.47417	0.0486254	0.919691	16.3816	4	11	0.0888889	0.255814	fliF	0.137193
4.83267	0.0470011	0.885464	49.5804	2	8	0.0444444	0.186047	ibeB	0.137193
3.47417	0.0486254	0.919691	16.3816	4	11	0.0888889	0.255814	ibeC	0.137193
7.00023	0.0554388	0.79445	334.918	1	6	0.0222222	0.139535	aec15	0.139037
7.00023	0.0554388	0.79445	334.918	1	6	0.0222222	0.139535	csgA	0.139037
7.00023	0.0554388	0.79445	334.918	1	6	0.0222222	0.139535	iroC	0.139037
7.00023	0.0554388	0.79445	334.918	1	6	0.0222222	0.139535	aec19	0.139037
7.00023	0.0554388	0.79445	334.918	1	6	0.0222222	0.139535	chuU	0.139037
7.00023	0.0554388	0.79445	334.918	1	6	0.0222222	0.139535	aec17	0.139037
7.00023	0.0554388	0.79445	334.918	1	6	0.0222222	0.139535	tssK	0.139037
3.65308	0.0658336	0.827176	22.6091	3	9	0.0666667	0.209302	fepD	0.155249
3.65308	0.0658336	0.827176	22.6091	3	9	0.0666667	0.209302	flgB	0.155249
3.65308	0.0658336	0.827176	22.6091	3	9	0.0666667	0.209302	flgC	0.155249
3.65308	0.0658336	0.827176	22.6091	3	9	0.0666667	0.209302	flhB	0.155249
3.06695	0.083761	0.793846	14.636	4	10	0.0888889	0.232558	fepC	0.176503
4.11758	0.0860175	0.723275	43.0186	2	7	0.0444444	0.162791	flgJ	0.176503
4.11758	0.0860175	0.723275	43.0186	2	7	0.0444444	0.162791	fliG	0.176503
3.06695	0.083761	0.793846	14.636	4	10	0.0888889	0.232558	flk	0.176503
3.06695	0.083761	0.793846	14.636	4	10	0.0888889	0.232558	gspH	0.176503
4.11758	0.0860175	0.723275	43.0186	2	7	0.0444444	0.162791	sitA	0.176503
4.11758	0.0860175	0.723275	43.0186	2	7	0.0444444	0.162791	sitB	0.176503
4.11758	0.0860175	0.723275	43.0186	2	7	0.0444444	0.162791	sitD	0.176503
4.11758	0.0860175	0.723275	43.0186	2	7	0.0444444	0.162791	chuT	0.176503
4.11758	0.0860175	0.723275	43.0186	2	7	0.0444444	0.162791	aec23	0.176503
5.6892	0.10621	0.598999	279.513	1	5	0.0222222	0.116279	C_RS16085	0.202183
5.6892	0.10621	0.598999	279.513	1	5	0.0222222	0.116279	eaeH	0.202183
5.6892	0.10621	0.598999	279.513	1	5	0.0222222	0.116279	fliN	0.202183
2.71872	0.100385	0.773353	11.0446	5	11	0.111111	0.255814	hcpC	0.202183
5.6892	0.10621	0.598999	279.513	1	5	0.0222222	0.116279	tssJ	0.202183
5.6892	0.10621	0.598999	279.513	1	5	0.0222222	0.116279	tssE	0.202183
3.15932	0.114214	0.691291	19.8839	3	8	0.0666667	0.186047	fepB	0.209834
3.15932	0.114214	0.691291	19.8839	3	8	0.0666667	0.186047	fliO	0.209834
3.15932	0.114214	0.691291	19.8839	3	8	0.0666667	0.186047	yagW.ecpD	0.209834
2.68309	0.139506	0.675251	12.999	4	9	0.0888889	0.209302	entB	0.239586
2.68309	0.139506	0.675251	12.999	4	9	0.0888889	0.209302	fepA	0.239586
2.68309	0.139506	0.675251	12.999	4	9	0.0888889	0.209302	flgG	0.239586
2.68309	0.139506	0.675251	12.999	4	9	0.0888889	0.209302	fliJ	0.239586
2.68309	0.139506	0.675251	12.999	4	9	0.0888889	0.209302	gspC	0.239586
2.68309	0.139506	0.675251	12.999	4	9	0.0888889	0.209302	yagV.ecpE	0.239586
3.44005	0.152426	0.57059	36.8862	2	6	0.0444444	0.139535	agn43	0.243265
3.44005	0.152426	0.57059	36.8862	2	6	0.0444444	0.139535	kpsE	0.243265
3.44005	0.152426	0.57059	36.8862	2	6	0.0444444	0.139535	tssG	0.243265
3.44005	0.152426	0.57059	36.8862	2	6	0.0444444	0.139535	tssH	0.243265
3.44005	0.152426	0.57059	36.8862	2	6	0.0444444	0.139535	aec24	0.243265
3.44005	0.152426	0.57059	36.8862	2	6	0.0444444	0.139535	chuV	0.243265
3.44005	0.152426	0.57059	36.8862	2	6	0.0444444	0.139535	chuW	0.243265
2.4001	0.161928	0.667013	9.87965	5	10	0.111111	0.232558	entC	0.253313
2.4001	0.161928	0.667013	9.87965	5	10	0.111111	0.232558	fliA	0.253313
2.21405	0.181697	0.663006	8.1443	6	11	0.133333	0.255814	fes	0.280055
2.69223	0.19143	0.563246	17.3153	3	7	0.0666667	0.162791	irp2	0.280055
2.69223	0.19143	0.563246	17.3153	3	7	0.0666667	0.162791	sitC	0.280055
2.69223	0.19143	0.563246	17.3153	3	7	0.0666667	0.162791	ybtS	0.280055
2.69223	0.19143	0.563246	17.3153	3	7	0.0666667	0.162791	aec22	0.280055
2.69223	0.19143	0.563246	17.3153	3	7	0.0666667	0.162791	aec28	0.280055
2.69223	0.19143	0.563246	17.3153	3	7	0.0666667	0.162791	aec30	0.280055
2.32059	0.224286	0.563508	11.4512	4	8	0.0888889	0.186047	gspG	0.319254
2.32059	0.224286	0.563508	11.4512	4	8	0.0888889	0.186047	motA	0.319254
2.32059	0.224286	0.563508	11.4512	4	8	0.0888889	0.186047	yghD	0.319254
2.09977	0.252088	0.566824	8.7796	5	9	0.111111	0.209302	flgA	0.334706
2.09977	0.252088	0.566824	8.7796	5	9	0.111111	0.209302	flgD	0.334706
2.09977	0.252088	0.566824	8.7796	5	9	0.111111	0.209302	flgF	0.334706
2.09977	0.252088	0.566824	8.7796	5	9	0.111111	0.209302	fliH	0.334706
2.09977	0.252088	0.566824	8.7796	5	9	0.111111	0.209302	gspE	0.334706
2.09977	0.252088	0.566824	8.7796	5	9	0.111111	0.209302	gspL	0.334706
2.09977	0.252088	0.566824	8.7796	5	9	0.111111	0.209302	yagY.ecpB	0.334706
2.09977	0.252088	0.566824	8.7796	5	9	0.111111	0.209302	ybtP	0.334706
2.79709	0.260722	0.427412	30.9845	2	5	0.0444444	0.116279	elfC	0.334912
2.79709	0.260722	0.427412	30.9845	2	5	0.0444444	0.116279	aec27.clpV	0.334912
2.79709	0.260722	0.427412	30.9845	2	5	0.0444444	0.116279	chuX	0.334912
2.79709	0.260722	0.427412	30.9845	2	5	0.0444444	0.116279	ECO103_RS17790	0.334912
1.95461	0.275747	0.57149	7.28734	6	10	0.133333	0.232558	entS	0.348545
1.95461	0.275747	0.57149	7.28734	6	10	0.133333	0.232558	flgI	0.348545
2.24963	0.309149	0.442854	14.8812	3	6	0.0666667	0.139535	aec18	0.370042
2.24963	0.309149	0.442854	14.8812	3	6	0.0666667	0.139535	fyuA	0.370042
2.24963	0.309149	0.442854	14.8812	3	6	0.0666667	0.139535	kpsD	0.370042
2.24963	0.309149	0.442854	14.8812	3	6	0.0666667	0.139535	ybtE	0.370042
2.24963	0.309149	0.442854	14.8812	3	6	0.0666667	0.139535	ybtQ	0.370042
2.24963	0.309149	0.442854	14.8812	3	6	0.0666667	0.139535	aec25	0.370042
2.24963	0.309149	0.442854	14.8812	3	6	0.0666667	0.139535	aec29	0.370042
1.97765	0.347338	0.458242	9.99092	4	7	0.0888889	0.162791	irp1	0.412627
1.81608	0.378152	0.472448	7.74463	5	8	0.111111	0.186047	fliK	0.426771
1.81608	0.378152	0.472448	7.74463	5	8	0.111111	0.186047	fliL	0.426771
1.81608	0.378152	0.472448	7.74463	5	8	0.111111	0.186047	fliM	0.426771
1.81608	0.378152	0.472448	7.74463	5	8	0.111111	0.186047	gspI	0.426771
1.81608	0.378152	0.472448	7.74463	5	8	0.111111	0.186047	yagX.ecpC	0.426771
1.81608	0.378152	0.472448	7.74463	5	8	0.111111	0.186047	ybtA	0.426771
1.81608	0.378152	0.472448	7.74463	5	8	0.111111	0.186047	ybtU	0.426771
1.70998	0.403459	0.485263	6.48235	6	9	0.133333	0.209302	cheB	0.442684
1.70998	0.403459	0.485263	6.48235	6	9	0.133333	0.209302	entA	0.442684
1.70998	0.403459	0.485263	6.48235	6	9	0.133333	0.209302	fliI	0.442684
1.70998	0.403459	0.485263	6.48235	6	9	0.133333	0.209302	gspD	0.442684
2.18591	0.428597	0.294527	25.4321	2	4	0.0444444	0.0930233	iucA	0.463824
2.18591	0.428597	0.294527	25.4321	2	4	0.0444444	0.0930233	iutA	0.463824
1.82947	0.479359	0.330298	12.578	3	5	0.0666667	0.116279	aec31	0.508314
1.82947	0.479359	0.330298	12.578	3	5	0.0666667	0.116279	kpsC	0.508314
1.82947	0.479359	0.330298	12.578	3	5	0.0666667	0.116279	tssF	0.508314
1.65261	0.516747	0.359434	8.61033	4	6	0.0888889	0.139535	ybtT	0.540702
1.65261	0.516747	0.359434	8.61033	4	6	0.0888889	0.139535	ybtX	0.540702
1.47903	0.56834	0.404085	5.72316	6	8	0.133333	0.186047	entE	0.590774
1.43001	0.710358	0.22622	10.3844	3	4	0.0666667	0.0930233	iucB	0.733572
1.3441	0.736104	0.267199	7.30213	4	5	0.0888889	0.116279	kpsU	0.750351
1.3441	0.736104	0.267199	7.30213	4	5	0.0888889	0.116279	chuY	0.750351
1.26052	0.769576	0.327765	5.00848	6	7	0.133333	0.162791	cheA	0.769576
1.26052	0.769576	0.327765	5.00848	6	7	0.133333	0.162791	gspF	0.769576
1.26052	0.769576	0.327765	5.00848	6	7	0.133333	0.162791	gspK	0.769576

## Sheet: S2
Supplementary Table S2. Presence/absence testing of E. coli virulence factors in C. difficile patients and healthy controls.
OR	p.value	conf.low	conf.high	abundance CONTROL	abundance C. difficile	relative abundance CONTROL	relative abundance C. difficile	gene	padj
13.2911	0.00452177	1.68834	609.827	1	9	0.0222222	0.236842	aec15	0.00651758
15.2725	0.00202126	1.98348	694.524	1	10	0.0222222	0.263158	aec16	0.00327476
13.2911	0.00452177	1.68834	609.827	1	9	0.0222222	0.236842	aec17	0.00651758
5.5856	0.00867747	1.3143	33.9939	3	11	0.0666667	0.289474	aec18	0.0107313
13.2911	0.00452177	1.68834	609.827	1	9	0.0222222	0.236842	aec19	0.00651758
5.5856	0.00867747	1.3143	33.9939	3	11	0.0666667	0.289474	aec22	0.0107313
6.52851	0.0195291	1.22579	66.4829	2	9	0.0444444	0.236842	aec23	0.0226755
7.50071	0.00969887	1.44321	75.3309	2	10	0.0444444	0.263158	aec24	0.0117171
5.5856	0.00867747	1.3143	33.9939	3	11	0.0666667	0.289474	aec25	0.0107313
19.6772	0.00037859	2.63741	883.161	1	12	0.0222222	0.315789	aec26	0.000768208
7.50071	0.00969887	1.44321	75.3309	2	10	0.0444444	0.263158	aec27.clpV	0.0117171
6.31748	0.00418515	1.51129	38.147	3	12	0.0666667	0.315789	aec28	0.00624783
4.90456	0.0173786	1.13045	30.1855	3	10	0.0666667	0.263158	aec29	0.0206371
5.5856	0.00867747	1.3143	33.9939	3	11	0.0666667	0.289474	aec30	0.0107313
4.26919	0.0567385	0.958666	26.6073	3	9	0.0666667	0.236842	aec31	0.0620856
#NUM!	0.000194354	3.22767	#NUM!	0	10	0	0.263158	aec32	0.000441522
6.52851	0.0195291	1.22579	66.4829	2	9	0.0444444	0.236842	agn43	0.0226755
18.6335	4.65001e-06	3.88634	180.763	2	18	0.0444444	0.473684	aslA	2.57549e-05
6.53299	0.0887359	0.684479	321.768	1	5	0.0222222	0.131579	C_RS16085	0.0927291
#NUM!	0.00731409	1.51439	#NUM!	0	6	0	0.157895	C_RS16090	0.00926451
#NUM!	1.27168e-06	6.14424	#NUM!	0	15	0	0.394737	cah	1.32891e-05
#NUM!	0.00303962	1.90243	#NUM!	0	7	0	0.184211	cfaC	0.00467118
#NUM!	0.00123985	2.31596	#NUM!	0	8	0	0.210526	cfaD.cfaE	0.002124
7.03171	0.000144864	2.24828	25.263	6	20	0.133333	0.526316	cheA	0.000364778
7.03171	0.000144864	2.24828	25.263	6	20	0.133333	0.526316	cheB	0.000364778
13.5171	9.88517e-06	3.40365	79.8318	3	19	0.0666667	0.5	cheR	4.45739e-05
30.7958	5.0524e-06	4.26711	1361.33	1	16	0.0222222	0.421053	cheW	2.57549e-05
#NUM!	1.27168e-06	6.14424	#NUM!	0	15	0	0.394737	cheY	1.32891e-05
30.7958	5.0524e-06	4.26711	1361.33	1	16	0.0222222	0.421053	cheZ	2.57549e-05
#NUM!	2.7955e-05	4.27039	#NUM!	0	12	0	0.315789	chuA	8.7203e-05
13.2911	0.00452177	1.68834	609.827	1	9	0.0222222	0.236842	chuS	0.00651758
8.54271	0.00469685	1.67577	85.3405	2	11	0.0444444	0.289474	chuT	0.0065882
13.2911	0.00452177	1.68834	609.827	1	9	0.0222222	0.236842	chuU	0.00651758
7.50071	0.00969887	1.44321	75.3309	2	10	0.0444444	0.263158	chuV	0.0117171
7.50071	0.00969887	1.44321	75.3309	2	10	0.0444444	0.263158	chuW	0.0117171
6.52851	0.0195291	1.22579	66.4829	2	9	0.0444444	0.236842	chuX	0.0226755
3.13665	0.0767858	0.782484	15.3132	4	9	0.0888889	0.236842	chuY	0.0827229
34.2107	1.77829e-06	4.7623	1508.72	1	17	0.0222222	0.447368	csgA	1.48665e-05
#NUM!	3.65609e-06	5.47162	#NUM!	0	14	0	0.368421	csgB	2.46491e-05
#NUM!	1.27168e-06	6.14424	#NUM!	0	15	0	0.394737	csgC	1.32891e-05
#NUM!	2.7955e-05	4.27039	#NUM!	0	12	0	0.315789	csgD	8.7203e-05
#NUM!	4.30128e-07	6.87073	#NUM!	0	16	0	0.421053	csgE	8.98968e-06
#NUM!	3.65609e-06	5.47162	#NUM!	0	14	0	0.368421	csgF	2.46491e-05
30.7958	5.0524e-06	4.26711	1361.33	1	16	0.0222222	0.421053	csgG	2.57549e-05
19.6772	0.00037859	2.63741	883.161	1	12	0.0222222	0.315789	eaeH	0.000768208
8.06639	0.0438907	0.910797	387.111	1	6	0.0222222	0.157895	ECNA114_RS14820	0.049318
3.9663	0.134113	0.65407	42.6494	2	6	0.0444444	0.157895	ECO103_RS17790	0.13673
#NUM!	0.00731409	1.51439	#NUM!	0	6	0	0.157895	ECs_3712	0.00926451
#NUM!	0.00731409	1.51439	#NUM!	0	6	0	0.157895	ECs_3718	0.00926451
#NUM!	0.00731409	1.51439	#NUM!	0	6	0	0.157895	ECs_3719	0.00926451
#NUM!	1.02371e-05	4.84842	#NUM!	0	13	0	0.342105	ehaB	4.45739e-05
#NUM!	0.000194354	3.22767	#NUM!	0	10	0	0.263158	elfA	0.000441522
8.54271	0.00469685	1.67577	85.3405	2	11	0.0444444	0.289474	elfC	0.0065882
19.6772	0.00037859	2.63741	883.161	1	12	0.0222222	0.315789	elfD	0.000768208
19.6772	0.00037859	2.63741	883.161	1	12	0.0222222	0.315789	elfG	0.000768208
5.71611	0.00128885	1.82012	20.512	6	18	0.133333	0.473684	entA	0.00218999
11.0196	1.85117e-05	3.10222	50.8257	4	20	0.0888889	0.526316	entB	7.16473e-05
8.62837	7.70809e-05	2.61624	34.2486	5	20	0.111111	0.526316	entC	0.000206537
20.6575	1.64247e-06	4.31931	200.155	2	19	0.0444444	0.5	entD	1.48665e-05
8.66875	2.25743e-05	2.76769	31.3236	6	22	0.133333	0.578947	entE	8.42505e-05
10.7548	2.90474e-06	3.4105	39.3447	6	24	0.133333	0.631579	entS	2.33497e-05
#NUM!	0.000495938	2.75701	#NUM!	0	9	0	0.236842	epaO	0.000968701
#NUM!	0.00123985	2.31596	#NUM!	0	8	0	0.210526	epaQ	0.002124
#NUM!	0.00123985	2.31596	#NUM!	0	8	0	0.210526	eprJ	0.002124
#NUM!	0.00123985	2.31596	#NUM!	0	8	0	0.210526	eprK	0.002124
#NUM!	0.00731409	1.51439	#NUM!	0	6	0	0.157895	eprS	0.00926451
#NUM!	0.00303962	1.90243	#NUM!	0	7	0	0.184211	escR	0.00467118
#NUM!	0.000194354	3.22767	#NUM!	0	10	0	0.263158	espL1	0.000441522
#NUM!	2.7955e-05	4.27039	#NUM!	0	12	0	0.315789	espL4	8.7203e-05
#NUM!	0.00123985	2.31596	#NUM!	0	8	0	0.210526	espR1	0.002124
#NUM!	0.00123985	2.31596	#NUM!	0	8	0	0.210526	espX1	0.002124
#NUM!	2.7955e-05	4.27039	#NUM!	0	12	0	0.315789	espX5	8.7203e-05
#NUM!	0.000495938	2.75701	#NUM!	0	9	0	0.236842	espY1	0.000968701
#NUM!	0.00731409	1.51439	#NUM!	0	6	0	0.157895	etrA	0.00926451
8.07249	0.000270571	2.25515	37.232	4	17	0.0888889	0.447368	fepA	0.000589055
12.1905	2.59677e-05	3.06121	72.0362	3	18	0.0666667	0.473684	fepB	8.7203e-05
8.07249	0.000270571	2.25515	37.232	4	17	0.0888889	0.447368	fepC	0.000589055
13.5171	9.88517e-06	3.40365	79.8318	3	19	0.0666667	0.5	fepD	4.45739e-05
37.9528	6.04945e-07	5.30023	1670.49	1	18	0.0222222	0.473684	fepE	9.03097e-06
15.0963	9.36101e-07	4.23563	70.0533	4	23	0.0888889	0.605263	fepG	1.3043e-05
7.80243	5.85135e-05	2.49483	28.1184	6	21	0.133333	0.552632	fes	0.000169852
#NUM!	1.41236e-07	7.6604	#NUM!	0	17	0	0.447368	fimA	4.61081e-06
24.7897	6.53847e-05	3.39056	1102.69	1	14	0.0222222	0.368421	fimB	0.000181241
42.0718	1.98552e-07	5.88808	1848.85	1	19	0.0222222	0.5	fimC	4.61081e-06
34.2107	1.77829e-06	4.7623	1508.72	1	17	0.0222222	0.447368	fimD	1.48665e-05
18.6335	4.65001e-06	3.88634	180.763	2	18	0.0444444	0.473684	fimE	2.57549e-05
18.6335	4.65001e-06	3.88634	180.763	2	18	0.0444444	0.473684	fimF	2.57549e-05
37.9528	6.04945e-07	5.30023	1670.49	1	18	0.0222222	0.473684	fimG	9.03097e-06
12.1905	2.59677e-05	3.06121	72.0362	3	18	0.0666667	0.473684	fimH	8.7203e-05
18.6335	4.65001e-06	3.88634	180.763	2	18	0.0444444	0.473684	fimI	2.57549e-05
7.78058	0.000182114	2.35584	30.8678	5	19	0.111111	0.5	flgA	0.000432521
10.9862	6.5906e-05	2.74855	65.0922	3	17	0.0666667	0.447368	flgB	0.000181241
12.1905	2.59677e-05	3.06121	72.0362	3	18	0.0666667	0.473684	flgC	8.7203e-05
8.62837	7.70809e-05	2.61624	34.2486	5	20	0.111111	0.526316	flgD	0.000206537
46.6276	6.27476e-08	6.53426	2046.48	1	20	0.0222222	0.526316	flgE	4.37142e-06
9.57294	3.15701e-05	2.90287	38.0643	5	21	0.111111	0.552632	flgF	9.42592e-05
8.95803	0.00011445	2.51276	41.2349	4	18	0.0888889	0.473684	flgG	0.000299002
16.7954	1.27056e-05	3.4901	163.204	2	17	0.0444444	0.447368	flgH	5.20682e-05
7.03171	0.000144864	2.24828	25.263	6	20	0.133333	0.526316	flgI	0.000364778
18.6335	4.65001e-06	3.88634	180.763	2	18	0.0444444	0.473684	flgJ	2.57549e-05
25.3898	1.83334e-07	5.31771	245.723	2	21	0.0444444	0.552632	flgK	4.61081e-06
46.6276	6.27476e-08	6.53426	2046.48	1	20	0.0222222	0.526316	flgL	4.37142e-06
37.9528	6.04945e-07	5.30023	1670.49	1	18	0.0222222	0.473684	flgN	9.03097e-06
6.53299	0.0887359	0.684479	321.768	1	5	0.0222222	0.131579	flhA	0.0927291
14.9858	3.63401e-06	3.77783	88.4894	3	20	0.0666667	0.526316	flhB	2.46491e-05
14.9858	3.63401e-06	3.77783	88.4894	3	20	0.0666667	0.526316	flhC	2.46491e-05
27.667	2.6401e-05	3.81182	1226.5	1	15	0.0222222	0.394737	flhD	8.7203e-05
9.66234	0.00117235	1.92501	95.6838	2	12	0.0444444	0.315789	flhe	0.002124
5.68842	0.00196772	1.70104	22.6343	5	16	0.111111	0.421053	fliA	0.00321292
19.6772	0.00037859	2.63741	883.161	1	12	0.0222222	0.315789	fliD	0.000768208
30.7958	5.0524e-06	4.26711	1361.33	1	16	0.0222222	0.421053	fliE	2.57549e-05
12.224	7.07869e-06	3.44177	56.4205	4	21	0.0888889	0.552632	fliF	3.44057e-05
20.6575	1.64247e-06	4.31931	200.155	2	19	0.0444444	0.5	fliG	1.48665e-05
9.57294	3.15701e-05	2.90287	38.0643	5	21	0.111111	0.552632	fliH	9.42592e-05
8.66875	2.25743e-05	2.76769	31.3236	6	22	0.133333	0.578947	fliI	8.42505e-05
11.0196	1.85117e-05	3.10222	50.8257	4	20	0.0888889	0.526316	fliJ	7.16473e-05
7.78058	0.000182114	2.35584	30.8678	5	19	0.111111	0.5	fliK	0.000432521
7.78058	0.000182114	2.35584	30.8678	5	19	0.111111	0.5	fliL	0.000432521
10.6344	6.26781e-06	3.22016	42.4284	5	22	0.111111	0.578947	fliM	3.11898e-05
37.9528	6.04945e-07	5.30023	1670.49	1	18	0.0222222	0.473684	fliN	9.03097e-06
10.9862	6.5906e-05	2.74855	65.0922	3	17	0.0666667	0.447368	fliO	0.000181241
12.1905	2.59677e-05	3.06121	72.0362	3	18	0.0666667	0.473684	fliP	8.7203e-05
27.667	2.6401e-05	3.81182	1226.5	1	15	0.0222222	0.394737	fliQ	8.7203e-05
16.7954	1.27056e-05	3.4901	163.204	2	17	0.0444444	0.447368	fliR	5.20682e-05
34.2107	1.77829e-06	4.7623	1508.72	1	17	0.0222222	0.447368	fliS	1.48665e-05
24.7897	6.53847e-05	3.39056	1102.69	1	14	0.0222222	0.368421	fliT	0.000181241
18.6335	4.65001e-06	3.88634	180.763	2	18	0.0444444	0.473684	fliZ	2.57549e-05
11.0196	1.85117e-05	3.10222	50.8257	4	20	0.0888889	0.526316	flk	7.16473e-05
3.11801	0.174196	0.647792	20.1707	3	7	0.0666667	0.184211	fyuA	0.175033
8.07249	0.000270571	2.25515	37.232	4	17	0.0888889	0.447368	gspC	0.000589055
4.63426	0.00537118	1.4609	16.687	6	16	0.133333	0.421053	gspD	0.00743429
6.32113	0.000920356	1.90098	25.096	5	17	0.111111	0.447368	gspE	0.00170225
4.63426	0.00537118	1.4609	16.687	6	16	0.133333	0.421053	gspF	0.00743429
6.52603	0.00136683	1.80033	30.2692	4	15	0.0888889	0.394737	gspG	0.00228533
6.52603	0.00136683	1.80033	30.2692	4	15	0.0888889	0.394737	gspH	0.00228533
5.68842	0.00196772	1.70104	22.6343	5	16	0.111111	0.421053	gspI	0.00321292
8.06639	0.0438907	0.910797	387.111	1	6	0.0222222	0.157895	gspJ	0.049318
5.15009	0.00267569	1.63296	18.5011	6	17	0.133333	0.447368	gspK	0.00430169
5.10936	0.00406693	1.51664	20.3986	5	15	0.111111	0.394737	gspL	0.00620429
25.3898	1.83334e-07	5.31771	245.723	2	21	0.0444444	0.552632	hcpA	4.61081e-06
15.1187	3.35417e-05	3.12626	147.233	2	16	0.0444444	0.421053	hcpB	9.87355e-05
7.78058	0.000182114	2.35584	30.8678	5	19	0.111111	0.5	hcpC	0.000432521
#NUM!	3.65609e-06	5.47162	#NUM!	0	14	0	0.368421	hlyE.clyA	2.46491e-05
16.7954	1.27056e-05	3.4901	163.204	2	17	0.0444444	0.447368	ibeB	5.20682e-05
8.95803	0.00011445	2.51276	41.2349	4	18	0.0888889	0.473684	ibeC	0.000299002
#NUM!	0.00123985	2.31596	#NUM!	0	8	0	0.210526	iroB	0.002124
6.53299	0.0887359	0.684479	321.768	1	5	0.0222222	0.131579	iroC	0.0927291
9.69829	0.0211029	1.15316	456.619	1	7	0.0222222	0.184211	iroD	0.0243675
#NUM!	0.00303962	1.90243	#NUM!	0	7	0	0.184211	iroE	0.00467118
#NUM!	0.00731409	1.51439	#NUM!	0	6	0	0.157895	iroN	0.00926451
3.13665	0.0767858	0.782484	15.3132	4	9	0.0888889	0.236842	irp1	0.0827229
4.26919	0.0567385	0.958666	26.6073	3	9	0.0666667	0.236842	irp2	0.0620856
9.66234	0.00117235	1.92501	95.6838	2	12	0.0444444	0.315789	iucA	0.002124
4.26919	0.0567385	0.958666	26.6073	3	9	0.0666667	0.236842	iucB	0.0620856
#NUM!	0.000194354	3.22767	#NUM!	0	10	0	0.263158	iucC	0.000441522
#NUM!	0.00303962	1.90243	#NUM!	0	7	0	0.184211	iucD	0.00467118
6.52851	0.0195291	1.22579	66.4829	2	9	0.0444444	0.236842	iutA	0.0226755
4.90456	0.0173786	1.13045	30.1855	3	10	0.0666667	0.263158	kpsC	0.0206371
6.31748	0.00418515	1.51129	38.147	3	12	0.0666667	0.315789	kpsD	0.00624783
8.54271	0.00469685	1.67577	85.3405	2	11	0.0444444	0.289474	kpsE	0.0065882
#NUM!	0.000495938	2.75701	#NUM!	0	9	0	0.236842	kpsF	0.000968701
#NUM!	0.00731409	1.51439	#NUM!	0	6	0	0.157895	kpsM	0.00926451
4.64133	0.0120218	1.23718	21.893	4	12	0.0888889	0.315789	kpsU	0.01444
7.26514	0.000618475	2.0187	33.5745	4	16	0.0888889	0.421053	motA	0.00116452
25.3898	1.83334e-07	5.31771	245.723	2	21	0.0444444	0.552632	motB	4.61081e-06
42.0718	1.98552e-07	5.88808	1848.85	1	19	0.0222222	0.5	ompA	4.61081e-06
6.53299	0.0887359	0.684479	321.768	1	5	0.0222222	0.131579	senB	0.0927291
10.8685	0.000506023	2.19245	107.05	2	13	0.0444444	0.342105	sitA	0.000970265
8.54271	0.00469685	1.67577	85.3405	2	11	0.0444444	0.289474	sitB	0.0065882
6.31748	0.00418515	1.51129	38.147	3	12	0.0666667	0.315789	sitC	0.00624783
10.8685	0.000506023	2.19245	107.05	2	13	0.0444444	0.342105	sitD	0.000970265
#NUM!	0.00303962	1.90243	#NUM!	0	7	0	0.184211	stgA	0.00467118
#NUM!	0.00731409	1.51439	#NUM!	0	6	0	0.157895	stgC	0.00926451
46.6276	6.27476e-08	6.53426	2046.48	1	20	0.0222222	0.526316	tar	4.37142e-06
#NUM!	1.27168e-06	6.14424	#NUM!	0	15	0	0.394737	tcyJ	1.32891e-05
#NUM!	0.00731409	1.51439	#NUM!	0	6	0	0.157895	tssA	0.00926451
#NUM!	0.00731409	1.51439	#NUM!	0	6	0	0.157895	tssB	0.00926451
#NUM!	0.00731409	1.51439	#NUM!	0	6	0	0.157895	tssC	0.00926451
6.53299	0.0887359	0.684479	321.768	1	5	0.0222222	0.131579	tssE	0.0927291
7.10616	0.00195107	1.72282	42.6514	3	13	0.0666667	0.342105	tssF	0.00321292
3.9663	0.134113	0.65407	42.6494	2	6	0.0444444	0.157895	tssG	0.13673
3.21261	0.238123	0.488359	35.7253	2	5	0.0444444	0.131579	tssH	0.238123
6.53299	0.0887359	0.684479	321.768	1	5	0.0222222	0.131579	tssJ	0.0927291
8.06639	0.0438907	0.910797	387.111	1	6	0.0222222	0.157895	tssK	0.049318
8.06639	0.0438907	0.910797	387.111	1	6	0.0222222	0.157895	tssL	0.049318
19.6772	0.00037859	2.63741	883.161	1	12	0.0222222	0.315789	upaG.ehaG	0.000768208
8.07249	0.000270571	2.25515	37.232	4	17	0.0888889	0.447368	yagV.ecpE	0.000589055
13.5171	9.88517e-06	3.40365	79.8318	3	19	0.0666667	0.5	yagW.ecpD	4.45739e-05
9.57294	3.15701e-05	2.90287	38.0643	5	21	0.111111	0.552632	yagX.ecpC	9.42592e-05
7.78058	0.000182114	2.35584	30.8678	5	19	0.111111	0.5	yagY.ecpB	0.000432521
27.667	2.6401e-05	3.81182	1226.5	1	15	0.0222222	0.394737	yagZ.ecpA	8.7203e-05
2.45535	0.150634	0.656775	10.3605	5	9	0.111111	0.236842	ybtA	0.15209
4.26919	0.0567385	0.958666	26.6073	3	9	0.0666667	0.236842	ybtE	0.0620856
2.45535	0.150634	0.656775	10.3605	5	9	0.111111	0.236842	ybtP	0.15209
3.67502	0.101113	0.798011	23.2799	3	8	0.0666667	0.210526	ybtQ	0.104617
4.26919	0.0567385	0.958666	26.6073	3	9	0.0666667	0.236842	ybtS	0.0620856
3.13665	0.0767858	0.782484	15.3132	4	9	0.0888889	0.236842	ybtT	0.0827229
2.82065	0.090557	0.776106	11.7188	5	10	0.111111	0.263158	ybtU	0.0941613
4.10362	0.0231407	1.07505	19.5308	4	11	0.0888889	0.289474	ybtX	0.0265736
17.3959	0.000884007	2.29926	785.403	1	11	0.0222222	0.289474	ycbU	0.00164962
19.6772	0.00037859	2.63741	883.161	1	12	0.0222222	0.315789	ycbV	0.000768208
#NUM!	1.02371e-05	4.84842	#NUM!	0	13	0	0.342105	ydeQ	4.45739e-05
#NUM!	0.00731409	1.51439	#NUM!	0	6	0	0.157895	ygeH	0.00926451
#NUM!	0.00303962	1.90243	#NUM!	0	7	0	0.184211	ygeM	0.00467118
7.26514	0.000618475	2.0187	33.5745	4	16	0.0888889	0.421053	yghD	0.00116452
#NUM!	1.27168e-06	6.14424	#NUM!	0	15	0	0.394737	ykgK.ecpR	1.32891e-05
#NUM!	0.00731409	1.51439	#NUM!	0	6	0	0.157895	Z_RS01215	0.00926451
3.9663	0.134113	0.65407	42.6494	2	6	0.0444444	0.157895	Z_RS01240	0.13673
#NUM!	0.000495938	2.75701	#NUM!	0	9	0	0.236842	Z_RS10335	0.000968701

## Sheet: S3
Supplementary Table S3. Presence/absence testing of E. coli virulence factors in cancer patients and healthy controls.
OR	p.value	conf.low	conf.high	abundance CONTROL	abundance cancer	relative abundance CONTROL	relative abundance cancer	gene	padj
#NUM!	0.0647514	0.767392	#NUM!	0	9	0	0.0756303	AAA92657	0.0770981
18.1428	4.16585e-05	2.84366	758.548	1	35	0.0222222	0.294118	aec15	0.000112558
13.4118	0.00092752	2.07416	564.544	1	28	0.0222222	0.235294	aec16	0.00183544
12.1897	0.00164041	1.87497	514.415	1	26	0.0222222	0.218487	aec17	0.00307303
3.15721	0.0864551	0.876237	17.3593	3	22	0.0666667	0.184874	aec18	0.101225
9.35036	0.00888709	1.4119	397.947	1	21	0.0222222	0.176471	aec19	0.0136373
4.27781	0.0136794	1.21549	23.2066	3	28	0.0666667	0.235294	aec22	0.0198139
5.96399	0.00920681	1.38569	54.1203	2	26	0.0444444	0.218487	aec23	0.0138076
5.67463	0.00923781	1.31392	51.6023	2	25	0.0444444	0.210084	aec24	0.0138076
4.27781	0.0136794	1.21549	23.2066	3	28	0.0666667	0.235294	aec25	0.0198139
13.4118	0.00092752	2.07416	564.544	1	28	0.0222222	0.235294	aec26	0.00183544
6.25959	0.00535202	1.4589	56.6831	2	27	0.0444444	0.226891	aec27.clpV	0.00859381
5.10985	0.00484806	1.46697	27.5569	3	32	0.0666667	0.268908	aec28	0.00792037
5.32982	0.00287444	1.53329	28.6845	3	33	0.0666667	0.277311	aec29	0.00498591
4.89482	0.00504736	1.40201	26.432	3	31	0.0666667	0.260504	aec30	0.0081512
6.02122	0.000970189	1.74179	32.3309	3	36	0.0666667	0.302521	aec31	0.00190645
#NUM!	9.24517e-05	3.2901	#NUM!	0	28	0	0.235294	aec32	0.000238339
#NUM!	0.00652108	1.58944	#NUM!	0	16	0	0.134454	aec7	0.010237
#NUM!	0.0647514	0.767392	#NUM!	0	9	0	0.0756303	aec8	0.0770981
6.87027	0.00308802	1.61022	62.1462	2	29	0.0444444	0.243697	agn43	0.00525899
#NUM!	0.0631419	0.878162	#NUM!	0	10	0	0.0840336	air.eaeX	0.0770981
12.0331	2.13467e-05	2.8839	107.585	2	43	0.0444444	0.361345	aslA	6.66492e-05
#NUM!	0.0205021	1.2236	#NUM!	0	13	0	0.109244	C_RS11765	0.0279664
7.2775	0.0261902	1.07355	312.909	1	17	0.0222222	0.142857	C_RS16085	0.0347144
#NUM!	0.00381479	1.71614	#NUM!	0	17	0	0.142857	C_RS16090	0.00634294
#NUM!	0.0377476	1.10622	#NUM!	0	12	0	0.10084	C_RS16125	0.0482139
#NUM!	2.87723e-06	4.6898	#NUM!	0	36	0	0.302521	cah	1.12292e-05
#NUM!	0.108278	0.658818	#NUM!	0	8	0	0.0672269	cdiA	0.120739
4.45348	0.182411	0.613112	197.052	1	11	0.0222222	0.092437	cdiB	0.199159
#NUM!	0.00202759	1.97709	#NUM!	0	19	0	0.159664	cfaA	0.0036997
#NUM!	0.00212966	2.11152	#NUM!	0	20	0	0.168067	cfaB	0.00374021
#NUM!	0.0011003	2.24849	#NUM!	0	21	0	0.176471	cfaC	0.00210329
#NUM!	0.0119489	1.46516	#NUM!	0	15	0	0.12605	cfaD.cfaE	0.0175792
6.11813	2.63478e-05	2.33638	19.0217	6	58	0.133333	0.487395	cheA	7.33043e-05
6.32586	1.39231e-05	2.41608	19.667	6	59	0.133333	0.495798	cheB	4.54931e-05
12.7085	2.03505e-07	3.73892	67.4799	3	57	0.0666667	0.478992	cheR	1.45595e-06
32.5604	4.21563e-08	5.17392	1349.39	1	51	0.0222222	0.428571	cheW	4.55612e-07
#NUM!	1.29422e-10	9.68351	#NUM!	0	56	0	0.470588	cheY	3.63676e-08
34.8474	1.68571e-08	5.54149	1443.01	1	53	0.0222222	0.445378	cheZ	3.1579e-07
#NUM!	2.36143e-05	3.78626	#NUM!	0	31	0	0.260504	chuA	6.84083e-05
14.0431	0.000497033	2.17684	590.434	1	29	0.0222222	0.243697	chuS	0.00106615
6.87027	0.00308802	1.61022	62.1462	2	29	0.0444444	0.243697	chuT	0.00525899
13.4118	0.00092752	2.07416	564.544	1	28	0.0222222	0.235294	chuU	0.00183544
7.50828	0.00177867	1.76809	67.8032	2	31	0.0444444	0.260504	chuV	0.0032882
5.96399	0.00920681	1.38569	54.1203	2	26	0.0444444	0.218487	chuW	0.0138076
6.87027	0.00308802	1.61022	62.1462	2	29	0.0444444	0.243697	chuX	0.00525899
2.99123	0.0466144	0.953033	12.5166	4	27	0.0888889	0.226891	chuY	0.0592699
#NUM!	0.189555	0.448508	#NUM!	0	6	0	0.0504202	clbB	0.199159
1.5458	0.728877	0.291982	15.5171	2	8	0.0444444	0.0672269	clbC	0.73148
3.57914	0.287709	0.471383	161.216	1	9	0.0222222	0.0756303	clbH	0.29506
1.75374	0.728877	0.342801	17.3348	2	9	0.0444444	0.0756303	clbI	0.73148
3.15421	0.446483	0.402717	143.778	1	8	0.0222222	0.0672269	clbJ	0.454162
2.73673	0.447697	0.335619	126.649	1	7	0.0222222	0.0588235	clbK	0.454162
2.32645	0.674831	0.270175	109.82	1	6	0.0222222	0.0504202	clbM	0.682114
#NUM!	0.0631419	0.878162	#NUM!	0	10	0	0.0840336	clbN	0.0770981
#NUM!	0.108278	0.658818	#NUM!	0	8	0	0.0672269	clbP	0.120739
#NUM!	0.189555	0.448508	#NUM!	0	6	0	0.0504202	cnf1	0.199159
26.4347	1.05932e-06	4.18641	1098.38	1	45	0.0222222	0.378151	csgA	5.72225e-06
#NUM!	6.26195e-08	6.37874	#NUM!	0	44	0	0.369748	csgB	6.51706e-07
#NUM!	2.6667e-08	6.85665	#NUM!	0	46	0	0.386555	csgC	4.16302e-07
#NUM!	1.46333e-07	5.92476	#NUM!	0	42	0	0.352941	csgD	1.14221e-06
#NUM!	2.6667e-08	6.85665	#NUM!	0	46	0	0.386555	csgE	4.16302e-07
#NUM!	1.46333e-07	5.92476	#NUM!	0	42	0	0.352941	csgF	1.14221e-06
26.4347	1.05932e-06	4.18641	1098.38	1	45	0.0222222	0.378151	csgG	5.72225e-06
15.3482	0.000267181	2.38938	643.957	1	31	0.0222222	0.260504	eaeH	0.000630907
5.82554	0.0705632	0.836574	253.342	1	14	0.0222222	0.117647	ECNA114_RS14820	0.0829634
3.56204	0.102109	0.789807	33.1254	2	17	0.0444444	0.142857	ECO103_RS17790	0.119057
#NUM!	0.000170128	2.97701	#NUM!	0	26	0	0.218487	ECs_3712	0.000417766
#NUM!	0.000611937	2.53115	#NUM!	0	23	0	0.193277	ECs_3715	0.00125404
#NUM!	0.00212966	2.11152	#NUM!	0	20	0	0.168067	ECs_3718	0.00374021
#NUM!	0.00367738	1.84543	#NUM!	0	18	0	0.151261	ECs_3719	0.00615086
3.57914	0.287709	0.471383	161.216	1	9	0.0222222	0.0756303	ECS88_RS00560	0.29506
#NUM!	0.0631419	0.878162	#NUM!	0	10	0	0.0840336	ECSMS35_RS25765	0.0770981
#NUM!	0.108278	0.658818	#NUM!	0	8	0	0.0672269	ehaA	0.120739
#NUM!	2.6667e-08	6.85665	#NUM!	0	46	0	0.386555	ehaB	4.16302e-07
#NUM!	0.0205021	1.2236	#NUM!	0	13	0	0.109244	eivC	0.0279664
#NUM!	0.189555	0.448508	#NUM!	0	6	0	0.0504202	eivE	0.199159
#NUM!	0.191363	0.552508	#NUM!	0	7	0	0.0588235	eivF	0.199159
#NUM!	0.0647514	0.767392	#NUM!	0	9	0	0.0756303	eivI	0.0770981
#NUM!	0.0647514	0.767392	#NUM!	0	9	0	0.0756303	eivJ2	0.0770981
#NUM!	2.36143e-05	3.78626	#NUM!	0	31	0	0.260504	elfA	6.84083e-05
7.83817	0.000990697	1.84967	70.7439	2	32	0.0444444	0.268908	elfC	0.0019199
20.4178	1.94521e-05	3.21276	851.815	1	38	0.0222222	0.319328	elfD	6.21141e-05
18.883	3.79394e-05	2.96382	788.898	1	36	0.0222222	0.302521	elfG	0.000103505
5.72224	5.48933e-05	2.18409	17.7941	6	56	0.133333	0.470588	entA	0.000146905
9.62873	1.36803e-06	3.19468	39.3599	4	58	0.0888889	0.487395	entB	6.51551e-06
7.77931	4.31127e-06	2.80003	27.0163	5	59	0.111111	0.495798	entC	1.63712e-05
17.6316	1.05441e-07	4.25265	156.88	2	54	0.0444444	0.453782	entD	8.97846e-07
7.73172	1.11032e-06	2.95255	24.0558	6	65	0.133333	0.546218	entE	5.77779e-06
#NUM!	0.108278	0.658818	#NUM!	0	8	0	0.0672269	entF	0.120739
6.99224	5.54974e-06	2.671	21.7428	6	62	0.133333	0.521008	entS	1.99933e-05
#NUM!	2.36143e-05	3.78626	#NUM!	0	31	0	0.260504	epaO	6.84083e-05
#NUM!	0.000611937	2.53115	#NUM!	0	23	0	0.193277	epaQ	0.00125404
#NUM!	0.000611937	2.53115	#NUM!	0	23	0	0.193277	eprJ	0.00125404
#NUM!	0.000320376	2.67671	#NUM!	0	24	0	0.201681	eprK	0.000714489
#NUM!	0.000170128	2.97701	#NUM!	0	26	0	0.218487	eprS	0.000417766
#NUM!	2.5214e-05	3.61728	#NUM!	0	30	0	0.252101	escR	7.15669e-05
#NUM!	0.191363	0.552508	#NUM!	0	7	0	0.0588235	espC	0.199159
#NUM!	2.36143e-05	3.78626	#NUM!	0	31	0	0.260504	espL1	6.84083e-05
#NUM!	1.42313e-06	4.88325	#NUM!	0	37	0	0.310924	espL4	6.59468e-06
#NUM!	0.000170128	2.97701	#NUM!	0	26	0	0.218487	espR1	0.000417766
#NUM!	2.5214e-05	3.61728	#NUM!	0	30	0	0.252101	espX1	7.15669e-05
#NUM!	0.0119489	1.46516	#NUM!	0	15	0	0.12605	espX4	0.0175792
#NUM!	1.23789e-05	4.1355	#NUM!	0	33	0	0.277311	espX5	4.14104e-05
#NUM!	0.00367738	1.84543	#NUM!	0	18	0	0.151261	espY1	0.00615086
#NUM!	0.189555	0.448508	#NUM!	0	6	0	0.0504202	espY2	0.199159
#NUM!	0.0647514	0.767392	#NUM!	0	9	0	0.0756303	espY3	0.0770981
#NUM!	0.0647514	0.767392	#NUM!	0	9	0	0.0756303	espY4	0.0770981
#NUM!	0.00212966	2.11152	#NUM!	0	20	0	0.168067	etrA	0.00374021
9.00607	3.06882e-06	2.98671	36.791	4	56	0.0888889	0.470588	fepA	1.18129e-05
11.1109	1.95999e-06	3.26505	59.1424	3	53	0.0666667	0.445378	fepB	8.09936e-06
9.62873	1.36803e-06	3.19468	39.3599	4	58	0.0888889	0.487395	fepC	6.51551e-06
13.588	8.03221e-08	3.99847	72.2569	3	59	0.0666667	0.495798	fepD	7.78294e-07
36.043	8.51571e-09	5.7332	1491.93	1	54	0.0222222	0.453782	fepE	2.65879e-07
11.0031	1.28916e-07	3.65176	44.9535	4	62	0.0888889	0.521008	fepG	1.06545e-06
6.11813	2.63478e-05	2.33638	19.0217	6	58	0.133333	0.487395	fes	7.33043e-05
#NUM!	3.26106e-08	6.61407	#NUM!	0	45	0	0.378151	fimA	4.55612e-07
21.2136	9.6526e-06	3.34169	884.436	1	39	0.0222222	0.327731	fimB	3.39048e-05
34.8474	1.68571e-08	5.54149	1443.01	1	53	0.0222222	0.445378	fimC	3.1579e-07
23.7236	2.40462e-06	3.74776	987.304	1	42	0.0222222	0.352941	fimD	9.65283e-06
12.0331	2.13467e-05	2.8839	107.585	2	43	0.0444444	0.361345	fimE	6.66492e-05
20.1602	1.60702e-08	4.86737	179.162	2	58	0.0444444	0.487395	fimF	3.1579e-07
26.4347	1.05932e-06	4.18641	1098.38	1	45	0.0222222	0.378151	fimG	5.72225e-06
11.8851	8.82793e-07	3.49496	63.2845	3	55	0.0666667	0.462185	fimH	5.06255e-06
17.0467	2.12434e-07	4.11011	151.722	2	53	0.0444444	0.445378	fimI	1.45595e-06
7.52402	4.82496e-06	2.70754	26.127	5	58	0.111111	0.487395	flgA	1.78397e-05
13.588	8.03221e-08	3.99847	72.2569	3	59	0.0666667	0.495798	flgB	7.78294e-07
13.1402	1.63056e-07	3.86691	69.8443	3	58	0.0666667	0.487395	flgC	1.20576e-06
8.04312	2.09089e-06	2.89553	27.9163	5	60	0.111111	0.504202	flgD	8.51508e-06
41.2112	1.14793e-09	6.56047	1703.32	1	58	0.0222222	0.487395	flgE	1.07523e-07
8.31588	1.90287e-06	2.99361	28.89	5	61	0.111111	0.512605	flgF	8.09936e-06
9.62873	1.36803e-06	3.19468	39.3599	4	58	0.0888889	0.487395	flgG	6.51551e-06
18.8563	4.17491e-08	4.55095	167.676	2	56	0.0444444	0.470588	flgH	4.55612e-07
6.32586	1.39231e-05	2.41608	19.667	6	59	0.133333	0.495798	flgI	4.54931e-05
20.1602	1.60702e-08	4.86737	179.162	2	58	0.0444444	0.487395	flgJ	3.1579e-07
21.5512	5.99428e-09	5.20343	191.403	2	60	0.0444444	0.504202	flgK	2.65879e-07
34.8474	1.68571e-08	5.54149	1443.01	1	53	0.0222222	0.445378	flgL	3.1579e-07
36.043	8.51571e-09	5.7332	1491.93	1	54	0.0222222	0.453782	flgN	2.65879e-07
7.2775	0.0261902	1.07355	312.909	1	17	0.0222222	0.142857	flhA	0.0347144
13.1402	1.63056e-07	3.86691	69.8443	3	58	0.0666667	0.487395	flhB	1.20576e-06
12.2903	3.95141e-07	3.61547	65.4759	3	56	0.0666667	0.470588	flhC	2.4138e-06
33.6871	3.9476e-08	5.35541	1395.51	1	52	0.0222222	0.436975	flhD	4.55612e-07
7.83817	0.000990697	1.84967	70.7439	2	32	0.0444444	0.268908	flhe	0.0019199
7.27685	9.47389e-06	2.61811	25.2699	5	57	0.111111	0.478992	fliA	3.36983e-05
15.3482	0.000267181	2.38938	643.957	1	31	0.0222222	0.260504	fliD	0.000630907
33.6871	3.9476e-08	5.35541	1395.51	1	52	0.0222222	0.436975	fliE	4.55612e-07
9.9554	6.26128e-07	3.3036	40.6949	4	59	0.0888889	0.495798	fliF	3.66546e-06
18.8563	4.17491e-08	4.55095	167.676	2	56	0.0444444	0.470588	fliG	4.55612e-07
7.03742	1.07992e-05	2.53133	24.4405	5	56	0.111111	0.470588	fliH	3.70071e-05
6.54054	1.22853e-05	2.49834	20.3349	6	60	0.133333	0.504202	fliI	4.14104e-05
9.62873	1.36803e-06	3.19468	39.3599	4	58	0.0888889	0.487395	fliJ	6.51551e-06
6.58035	2.34911e-05	2.36533	22.8597	5	54	0.111111	0.453782	fliK	6.84083e-05
7.03742	1.07992e-05	2.53133	24.4405	5	56	0.111111	0.470588	fliL	3.70071e-05
8.31588	1.90287e-06	2.99361	28.89	5	61	0.111111	0.512605	fliM	8.09936e-06
36.043	8.51571e-09	5.7332	1491.93	1	54	0.0222222	0.453782	fliN	2.65879e-07
12.2903	3.95141e-07	3.61547	65.4759	3	56	0.0666667	0.470588	fliO	2.4138e-06
11.1109	1.95999e-06	3.26505	59.1424	3	53	0.0666667	0.445378	fliP	8.09936e-06
31.4659	9.20459e-08	4.99782	1304.58	1	50	0.0222222	0.420168	fliQ	8.62163e-07
17.6316	1.05441e-07	4.25265	156.88	2	54	0.0444444	0.453782	fliR	8.97846e-07
29.3682	2.11456e-07	4.66029	1218.68	1	48	0.0222222	0.403361	fliS	1.45595e-06
28.3625	2.48957e-07	4.49808	1177.48	1	47	0.0222222	0.394958	fliT	1.66564e-06
17.6316	1.05441e-07	4.25265	156.88	2	54	0.0444444	0.453782	fliZ	8.97846e-07
9.62873	1.36803e-06	3.19468	39.3599	4	58	0.0888889	0.487395	flk	6.51551e-06
#NUM!	0.108278	0.658818	#NUM!	0	8	0	0.0672269	focC	0.120739
2.73673	0.447697	0.335619	126.649	1	7	0.0222222	0.0588235	focD	0.454162
#NUM!	0.191363	0.552508	#NUM!	0	7	0	0.0588235	focF	0.199159
#NUM!	0.189555	0.448508	#NUM!	0	6	0	0.0504202	focH	0.199159
#NUM!	0.0647514	0.767392	#NUM!	0	9	0	0.0756303	focI	0.0770981
5.10985	0.00484806	1.46697	27.5569	3	32	0.0666667	0.268908	fyuA	0.00792037
7.35195	2.99381e-05	2.43185	30.0851	4	50	0.0888889	0.420168	gspC	8.24766e-05
4.51298	0.000732905	1.71685	14.0626	6	49	0.133333	0.411765	gspD	0.00148163
5.17823	0.000332896	1.85378	18.0322	5	47	0.111111	0.394958	gspE	0.000736566
4.83335	0.000396018	1.84102	15.0498	6	51	0.133333	0.428571	gspF	0.000869383
5.95946	0.000242876	1.96226	24.4475	4	44	0.0888889	0.369748	gspG	0.000583318
5.74852	0.000413488	1.89084	23.5964	4	43	0.0888889	0.361345	gspH	0.000900699
4.32998	0.00188133	1.54292	15.1287	5	42	0.111111	0.352941	gspI	0.00345525
8.2934	0.0152396	1.23936	354.586	1	19	0.0222222	0.159664	gspJ	0.0215193
4.67087	0.000424808	1.77807	14.5489	6	50	0.133333	0.420168	gspK	0.000918239
5.55056	0.000170972	1.98996	19.3101	5	49	0.111111	0.411765	gspL	0.000417766
#NUM!	0.189555	0.448508	#NUM!	0	6	0	0.0504202	hcp	0.199159
19.4979	3.61666e-08	4.70678	173.329	2	57	0.0444444	0.478992	hcpA	4.55612e-07
23.0383	2.15845e-09	5.56343	204.477	2	62	0.0444444	0.521008	hcpB	1.51631e-07
8.31588	1.90287e-06	2.99361	28.89	5	61	0.111111	0.512605	hcpC	8.09936e-06
#NUM!	0.0631419	0.878162	#NUM!	0	10	0	0.0840336	hlyA	0.0770981
#NUM!	0.0377476	1.10622	#NUM!	0	12	0	0.10084	hlyB	0.0482139
#NUM!	0.108278	0.658818	#NUM!	0	8	0	0.0672269	hlyC	0.120739
#NUM!	0.0360639	0.991102	#NUM!	0	11	0	0.092437	hlyD	0.0471347
#NUM!	3.40487e-07	5.49314	#NUM!	0	40	0	0.336134	hlyE.clyA	2.17447e-06
#NUM!	0.189555	0.448508	#NUM!	0	6	0	0.0504202	HS453_RS00480	0.199159
#NUM!	0.108278	0.658818	#NUM!	0	8	0	0.0672269	ibeA	0.120739
13.8724	2.57657e-06	3.33525	123.926	2	47	0.0444444	0.394958	ibeB	1.01974e-05
9.31245	1.48373e-06	3.08928	38.0481	4	57	0.0888889	0.478992	ibeC	6.72464e-06
#NUM!	0.0205021	1.2236	#NUM!	0	13	0	0.109244	iha	0.0279664
#NUM!	0.000170128	2.97701	#NUM!	0	26	0	0.218487	iroB	0.000417766
8.8166	0.015855	1.32476	376.05	1	20	0.0222222	0.168067	iroC	0.0221655
12.1897	0.00164041	1.87497	514.415	1	26	0.0222222	0.218487	iroD	0.00307303
#NUM!	0.000320376	2.67671	#NUM!	0	24	0	0.201681	iroE	0.000714489
#NUM!	0.000320376	2.67671	#NUM!	0	24	0	0.201681	iroN	0.000714489
4.07112	0.00697875	1.32137	16.8405	4	34	0.0888889	0.285714	irp1	0.0108344
4.081	0.0221729	1.15596	22.1786	3	27	0.0666667	0.226891	irp2	0.0299548
4.0588	0.0651254	0.913039	37.5107	2	19	0.0444444	0.159664	iucA	0.0772162
2.64685	0.197051	0.721606	14.7021	3	19	0.0666667	0.159664	iucB	0.204322
#NUM!	0.0011003	2.24849	#NUM!	0	21	0	0.176471	iucC	0.00210329
#NUM!	0.00367738	1.84543	#NUM!	0	18	0	0.151261	iucD	0.00615086
3.80799	0.0667484	0.850806	35.2838	2	18	0.0444444	0.151261	iutA	0.078808
4.081	0.0221729	1.15596	22.1786	3	27	0.0666667	0.226891	kpsC	0.0299548
4.27781	0.0136794	1.21549	23.2066	3	28	0.0666667	0.235294	kpsD	0.0198139
4.84198	0.0251169	1.1074	44.3264	2	22	0.0444444	0.184874	kpsE	0.0337697
#NUM!	0.000615864	2.38815	#NUM!	0	22	0	0.184874	kpsF	0.00125404
#NUM!	0.00212966	2.11152	#NUM!	0	20	0	0.168067	kpsM	0.00374021
2.71198	0.1064	0.857589	11.4072	4	25	0.0888889	0.210084	kpsU	0.120739
9.9554	6.26128e-07	3.3036	40.6949	4	59	0.0888889	0.495798	motA	3.66546e-06
20.1602	1.60702e-08	4.86737	179.162	2	58	0.0444444	0.487395	motB	3.1579e-07
32.5604	4.21563e-08	5.17392	1349.39	1	51	0.0222222	0.428571	ompA	4.55612e-07
#NUM!	0.0360639	0.991102	#NUM!	0	11	0	0.092437	papA	0.0471347
#NUM!	0.0205021	1.2236	#NUM!	0	13	0	0.109244	papB	0.0279664
#NUM!	0.0377476	1.10622	#NUM!	0	12	0	0.10084	papC	0.0482139
3.57914	0.287709	0.471383	161.216	1	9	0.0222222	0.0756303	papD	0.29506
#NUM!	0.0631419	0.878162	#NUM!	0	10	0	0.0840336	papE	0.0770981
#NUM!	0.108278	0.658818	#NUM!	0	8	0	0.0672269	papF	0.120739
#NUM!	0.0631419	0.878162	#NUM!	0	10	0	0.0840336	papG	0.0770981
#NUM!	0.0647514	0.767392	#NUM!	0	9	0	0.0756303	papH	0.0770981
5.35964	0.114943	0.760647	234.228	1	13	0.0222222	0.109244	papI	0.127664
#NUM!	0.0205021	1.2236	#NUM!	0	13	0	0.109244	papJ	0.0279664
#NUM!	0.0377476	1.10622	#NUM!	0	12	0	0.10084	papK	0.0482139
#NUM!	0.00212966	2.11152	#NUM!	0	20	0	0.168067	papX	0.00374021
#NUM!	0.191363	0.552508	#NUM!	0	7	0	0.0588235	pic	0.199159
#NUM!	0.0647514	0.767392	#NUM!	0	9	0	0.0756303	sat	0.0770981
1.92322	1	0.206729	93.284	1	5	0.0222222	0.0420168	senB	1
#NUM!	0.189555	0.448508	#NUM!	0	6	0	0.0504202	set1A	0.199159
#NUM!	0.189555	0.448508	#NUM!	0	6	0	0.0504202	sfaB	0.199159
#NUM!	0.108278	0.658818	#NUM!	0	8	0	0.0672269	sfaY	0.120739
8.87444	0.000306398	2.10575	79.679	2	35	0.0444444	0.294118	sitA	0.000711552
9.23633	0.000295738	2.1951	83.0544	2	36	0.0444444	0.302521	sitB	0.00069252
6.5103	0.00051873	1.88902	34.8778	3	38	0.0666667	0.319328	sitC	0.00110427
7.50828	0.00177867	1.76809	67.8032	2	31	0.0444444	0.260504	sitD	0.0032882
#NUM!	9.09384e-05	3.13188	#NUM!	0	27	0	0.226891	stgA	0.000236608
#NUM!	0.000320376	2.67671	#NUM!	0	24	0	0.201681	stgB	0.000714489
#NUM!	0.000182746	2.82528	#NUM!	0	25	0	0.210084	stgC	0.000442686
#NUM!	0.00652108	1.58944	#NUM!	0	16	0	0.134454	stgD	0.010237
37.2753	6.58925e-09	5.93107	1542.35	1	55	0.0222222	0.462185	tar	2.65879e-07
#NUM!	3.66658e-10	9.05066	#NUM!	0	54	0	0.453782	tcyJ	5.15154e-08
#NUM!	0.00652108	1.58944	#NUM!	0	16	0	0.134454	tia	0.010237
#NUM!	0.189555	0.448508	#NUM!	0	6	0	0.0504202	tsh	0.199159
#NUM!	0.00652108	1.58944	#NUM!	0	16	0	0.134454	tssA	0.010237
#NUM!	0.000320376	2.67671	#NUM!	0	24	0	0.201681	tssB	0.000714489
#NUM!	0.00212966	2.11152	#NUM!	0	20	0	0.168067	tssC	0.00374021
8.2934	0.0152396	1.23936	354.586	1	19	0.0222222	0.159664	tssE	0.0215193
4.89482	0.00504736	1.40201	26.432	3	31	0.0666667	0.260504	tssF	0.0081512
5.1138	0.015834	1.17483	46.7046	2	23	0.0444444	0.193277	tssG	0.0221655
3.32081	0.159245	0.729965	31.0216	2	16	0.0444444	0.134454	tssH	0.175482
8.2934	0.0152396	1.23936	354.586	1	19	0.0222222	0.159664	tssJ	0.0215193
7.78047	0.0259677	1.1556	333.544	1	18	0.0222222	0.151261	tssK	0.0347144
8.2934	0.0152396	1.23936	354.586	1	19	0.0222222	0.159664	tssL	0.0215193
22.8658	4.63067e-06	3.60923	952.149	1	41	0.0222222	0.344538	upaG.ehaG	1.73496e-05
#NUM!	0.0377476	1.10622	#NUM!	0	12	0	0.10084	upaH	0.0482139
#NUM!	0.0118411	1.34326	#NUM!	0	14	0	0.117647	usp	0.0175792
#NUM!	0.108278	0.658818	#NUM!	0	8	0	0.0672269	vat	0.120739
6.86195	6.13271e-05	2.26693	28.0849	4	48	0.0888889	0.403361	yagV.ecpE	0.000162575
11.1109	1.95999e-06	3.26505	59.1424	3	53	0.0666667	0.445378	yagW.ecpD	8.09936e-06
6.15022	8.27716e-05	2.20877	21.3751	5	52	0.111111	0.436975	yagX.ecpC	0.000217372
6.58035	2.34911e-05	2.36533	22.8597	5	54	0.111111	0.453782	yagY.ecpB	6.84083e-05
25.5072	1.07929e-06	4.03629	1060.38	1	44	0.0222222	0.369748	yagZ.ecpA	5.72225e-06
3.72714	0.00893187	1.3208	13.0712	5	38	0.111111	0.319328	ybtA	0.0136373
4.68457	0.00818011	1.33847	25.3325	3	30	0.0666667	0.252101	ybtE	0.0126297
3.44729	0.0144432	1.21748	12.1092	5	36	0.111111	0.302521	ybtP	0.020813
5.32982	0.00287444	1.53329	28.6845	3	33	0.0666667	0.277311	ybtQ	0.00498591
5.78533	0.00161945	1.6707	31.0986	3	35	0.0666667	0.294118	ybtS	0.00307303
4.23993	0.00682309	1.37889	17.5175	4	35	0.0888889	0.294118	ybtT	0.0106516
3.58553	0.00897832	1.26858	12.5889	5	37	0.111111	0.310924	ybtU	0.0136373
4.41276	0.00407474	1.43764	18.2113	4	36	0.0888889	0.302521	ybtX	0.0067353
16.7133	0.000144623	2.6113	699.937	1	33	0.0222222	0.277311	ycbU	0.000369446
22.0293	5.30955e-06	3.47395	917.87	1	40	0.0222222	0.336134	ycbV	1.93764e-05
#NUM!	3.40487e-07	5.49314	#NUM!	0	40	0	0.336134	ydeQ	2.17447e-06
#NUM!	0.000611937	2.53115	#NUM!	0	23	0	0.193277	ygeH	0.00125404
#NUM!	0.000615864	2.38815	#NUM!	0	22	0	0.184874	ygeM	0.00125404
7.87083	1.43236e-05	2.60632	32.1973	4	52	0.0888889	0.436975	yghD	4.62635e-05
#NUM!	1.43159e-06	5.08141	#NUM!	0	38	0	0.319328	ykgK.ecpR	6.59468e-06
#NUM!	0.0360639	0.991102	#NUM!	0	11	0	0.092437	Z_RS01215	0.0471347
3.32081	0.159245	0.729965	31.0216	2	16	0.0444444	0.134454	Z_RS01240	0.175482
#NUM!	2.36143e-05	3.78626	#NUM!	0	31	0	0.260504	Z_RS10335	6.84083e-05

## Sheet: S4
Supplementary Table S4. Gene Ontology Terms and functional groups overrepresented in virulence factors overrepresented in both cancer and C. difficile patients (analysis against whole E. coli genome).
ID	Term	Term PValue	Term PValue Corrected with Benjamini-Hochberg	Group PValue	Group PValue Corrected with Benjamini-Hochberg	GOLevels	GOGroups	% Associated Genes	Nr. Genes	Associated Genes Found
GO:0006935	chemotaxis	6.06776e-18	2.62936e-17	6.06776e-18	3.03388e-17	[3, 4]	chemotaxis	36.5854	15	[cheA, cheB, cheR, cheW, cheY, cheZ, fliG, fliJ, fliL, fliM, fliN, fliO, motA, motB, tar]
GO:0071978	bacterial-type flagellum-dependent swarming motility	2.12147e-12	6.89477e-12	2.12147e-12	5.30367e-12	[6, 7, 8]	bacterial-type flagellum-dependent swarming motility	61.5385	8	[flgB, flgC, flgD, flgE, flgF, flgG, fliL, motA]
GO:0044010	single-species biofilm formation	4.06052e-07	6.59835e-07	4.06052e-07	6.76754e-07	[4]	single-species biofilm formation	11.7647	10	[csgA, csgB, csgD, csgE, csgF, csgG, elfA, elfG, ycbU, ycbV]
GO:0043709	cell adhesion involved in single-species biofilm formation	4.01952e-05	5.5004e-05	4.06052e-07	6.76754e-07	[5, 6]	single-species biofilm formation	28.5714	4	[elfA, elfG, ycbU, ycbV]
GO:0071555	cell wall organization	0.0104225	0.0104225	0.00289702	0.00289702	[3, 4]	pilus organization	5.55556	5	[ecpD, ecpE, elfD, fimC, flgJ]
GO:0043711	pilus organization	0.00327826	0.00340939	0.00289702	0.00289702	[4]	pilus organization	5.30303	7	[ecpD, elfC, elfD, fimA, fimC, fimD, fimI]
GO:0097588	archaeal or bacterial-type flagellum-dependent cell motility	2.8026e-45	7.56701e-44	2.8026e-45	2.94273e-44	[4, 5, 6]	archaeal or bacterial-type flagellum-dependent cell motility	59.6154	31	[cheY, cheZ, flgA, flgB, flgC, flgD, flgE, flgF, flgG, flgH, flgI, flgJ, flgK, flgL, fliD, fliE, fliF, fliG, fliH, fliI, fliJ, fliK, fliL, fliM, fliN, fliO, fliS, fliT, fliZ, motA, motB]
GO:0071973	bacterial-type flagellum-dependent cell motility	8.53811e-42	1.10988e-40	2.8026e-45	2.94273e-44	[5, 6, 7]	archaeal or bacterial-type flagellum-dependent cell motility	58	29	[cheY, cheZ, flgA, flgB, flgC, flgD, flgE, flgF, flgG, flgH, flgI, flgJ, flgK, flgL, fliD, fliE, fliF, fliG, fliH, fliI, fliJ, fliK, fliL, fliM, fliN, fliS, fliT, fliZ, motA]
GO:0044087	regulation of cellular component biogenesis	0.000917234	0.001084	0.000917234	0.00101915	[2, 3]	regulation of bacterial-type flagellum assembly	13.3333	4	[csgD, flhC, flhD, fliT]
GO:1902208	regulation of bacterial-type flagellum assembly	0.000104991	0.000136489	0.000917234	0.00101915	[4, 5, 6, 7]	regulation of bacterial-type flagellum assembly	42.8571	3	[flhC, flhD, fliT]
GO:0015031	protein transport	1.70705e-06	2.61078e-06	1.70705e-06	2.43864e-06	[4, 5]	protein secretion by the type II secretion system	4.90196	20	[csgE, csgG, flhB, fliH, fliI, fliJ, fliP, fliQ, fliR, gspC, gspD, gspE, gspF, gspG, gspH, gspI, gspK, gspL, motA, yghD]
GO:0015628	protein secretion by the type II secretion system	1.51047e-07	2.61815e-07	1.70705e-06	2.43864e-06	[5, 6, 7, 8]	protein secretion by the type II secretion system	24.1379	7	[gspC, gspD, gspE, gspF, gspG, gspH, gspI]
GO:0009237	siderophore metabolic process	4.88973e-12	1.41259e-11	0.000434835	0.000543543	[3, 4]	siderophore metabolic process	57.1429	8	[entA, entB, entC, entD, entE, fes, iucA, iucC]
GO:0009238	enterobactin metabolic process	1.81086e-09	4.28021e-09	0.000434835	0.000543543	[4, 5, 6]	siderophore metabolic process	60	6	[entA, entB, entC, entD, entE, fes]
GO:0043043	peptide biosynthetic process	0.0017124	0.00193575	0.000434835	0.000543543	[5, 6]	siderophore metabolic process	4.81283	9	[entA, entB, entC, entD, entE, flhD, fliA, iucA, iucC]
GO:0022607	cellular component assembly	1.49886e-07	2.7836e-07	7.93228e-15	2.64409e-14	[3]	bacterial-type flagellum organization	5.99369	19	[csgD, cusC, elfC, fimA, fimD, fimI, flgJ, flgK, flgN, flhB, flhC, flhD, fliG, fliI, fliK, fliQ, fliR, fliS, fliT]
GO:0030030	cell projection organization	1.43438e-21	9.32345e-21	7.93228e-15	2.64409e-14	[3]	bacterial-type flagellum organization	16.5644	27	[ecpD, elfC, elfD, fimA, fimC, fimD, fimI, flgA, flgD, flgJ, flgK, flgN, flhB, flhC, flhD, fliD, fliG, fliH, fliI, fliJ, fliK, fliO, fliP, fliQ, fliR, fliS, fliT]
GO:0030031	cell projection assembly	6.53153e-12	1.6982e-11	7.93228e-15	2.64409e-14	[4]	bacterial-type flagellum organization	12.782	17	[elfC, fimA, fimD, fimI, flgJ, flgK, flgN, flhB, flhC, flhD, fliG, fliI, fliK, fliQ, fliR, fliS, fliT]
GO:0044781	bacterial-type flagellum organization	3.03565e-30	2.6309e-29	7.93228e-15	2.64409e-14	[4, 5]	bacterial-type flagellum organization	64.5161	20	[flgA, flgD, flgJ, flgK, flgN, flhB, flhC, flhD, fliD, fliG, fliH, fliI, fliJ, fliK, fliO, fliP, fliQ, fliR, fliS, fliT]
GO:0044780	bacterial-type flagellum assembly	3.45137e-19	1.79471e-18	7.93228e-15	2.64409e-14	[5, 6]	bacterial-type flagellum organization	59.0909	13	[flgJ, flgK, flgN, flhB, flhC, flhD, fliG, fliI, fliK, fliQ, fliR, fliS, fliT]
GO:0015688	iron chelate transport	4.38536e-13	1.62885e-12	7.4522e-08	1.49044e-07	[5, 6]	iron chelate transport	34.375	11	[entS, fepA, fepB, fepC, fepD, fepE, fepG, iroN, iucA, iucC, sitB]
GO:0030001	metal ion transport	0.00263547	0.0028551	7.4522e-08	1.49044e-07	[6]	iron chelate transport	4.93827	8	[cusC, fepA, fepD, fepE, fepG, fes, iroD, sitA]
GO:0015891	siderophore transport	6.31963e-06	9.12836e-06	7.4522e-08	1.49044e-07	[6, 7]	iron chelate transport	26.3158	5	[entS, fepA, iroN, iucA, iucC]
GO:0019270	aerobactin biosynthetic process	0.00016618	0.000205747	7.4522e-08	1.49044e-07	[5, 6, 7, 8, 9]	iron chelate transport	37.5	3	[iucA, iucC, iucD]
GO:0015685	ferric-enterobactin transport	4.50219e-08	9.00437e-08	7.4522e-08	1.49044e-07	[6, 7, 8, 10]	iron chelate transport	100	4	[fepA, fepD, fepE, fepG]
GO:0055076	transition metal ion homeostasis	3.34514e-09	7.24781e-09	7.4522e-08	1.49044e-07	[8]	iron chelate transport	16.1765	11	[cusC, fepA, fepB, fepC, fepD, fepE, fepG, fes, iucA, iucC, iucD]

## Sheet: S5
Supplementary Table S5. Differential abundance testing on species level for IBD, cancer and C. difficile patients in comparison with healthy controls.
		IBD			cancer patients			C. difficile
	baseMean	log2FoldChange	pvalue	padj	log2FoldChange	pvalue	padj	log2FoldChange	pvalue	padj
s__Bacteroides_fragilis	140.154	4.22335	0.000563967	0.00255511	2.66318	0.00774122	0.0223188	2.92395	0.0199848	0.0373657
s__Escherichia_coli	862.411	2.67466	0.0137537	0.0401916	4.9624	5.50311e-08	6.42995e-07	5.95946	2.01756e-07	1.39968e-06
s__Klebsiella_pneumoniae	65.4568	2.58393	0.00861622	0.0277218	3.84582	2.73775e-06	2.33761e-05	4.45406	1.49767e-05	6.51925e-05
s__Ruminococcus_gnavus	8.74374	3.15849	0.00330375	0.0124311	3.22774	0.000271578	0.00136316	6.61328	6.64894e-09	5.90426e-08
s__Blautia_producta	28.3343	-0.0934467	0.668108	0.797419	-0.0490392	0.783921	0.858564	0.526549	0.0200294	0.0373657
s__Porphyromonas_asaccharolytica	60.5075	-0.0843359	0.788716	0.866806	0.23403	0.365209	0.493247	0.845354	0.00981513	0.0215738
s__Blautia_sp_CAG_257	14.9739	0.00219759	0.995707	0.995707	0.215376	0.520708	0.631678	0.976806	0.0213335	0.0394669
s__Proteus_hauseri	14.0758	0.302148	0.426832	0.623399	0.140937	0.651359	0.753134	1.00084	0.011325	0.0238358
s__Citrobacter_braakii	27.4203	0.166382	0.660663	0.792796	0.45965	0.140254	0.239511	1.00643	0.0106643	0.0229853
s__Blautia_coccoides	9.68852	-0.128371	0.682257	0.809952	0.0688713	0.788951	0.858564	1.12202	0.000621323	0.00191575
s__Eisenbergiella_tayi	23.5258	-0.55686	0.217784	0.394488	0.400168	0.2803	0.404068	1.19851	0.0106427	0.0229853
s__Clostridium_scindens	7.31209	-0.17551	0.576072	0.752282	0.232904	0.366158	0.493247	1.23248	0.000179298	0.000631812
s__Citrobacter_youngae	69.9353	0.0673815	0.891759	0.949318	0.700385	0.0857264	0.169982	1.27129	0.0135313	0.0278144
s__Klebsiella_oxytoca	56.8515	0.950871	0.0781435	0.166806	0.722583	0.102678	0.194826	1.33183	0.017224	0.0332498
s__Prevotella_buccae	10.0541	-0.152254	0.771477	0.860643	0.461901	0.283472	0.406005	1.41259	0.00958554	0.0212799
s__Eisenbergiella_massiliensis	7.42071	-0.56374	0.33878	0.554889	0.0998	0.836361	0.892655	1.45427	0.0174599	0.0334147
s__Klebsiella_michiganensis	36.7291	0.729267	0.206905	0.382774	0.976562	0.0399824	0.0870205	1.52315	0.0111249	0.0237473
s__Enterococcus_faecalis	35.2808	0.314697	0.47023	0.658061	0.441308	0.217688	0.338658	1.78863	9.15974e-05	0.000349742
s__Clostridium_bolteae_CAG_59	9.73723	0.500902	0.415529	0.617833	0.996558	0.0491377	0.105908	1.85152	0.00385327	0.00972076
s__Sellimonas_intestinalis	15.721	0.208946	0.629493	0.776266	0.646071	0.0699786	0.143845	2.04021	7.94495e-06	3.59955e-05
s__Lactobacillus_rhamnosus	25.2267	0.457449	0.432358	0.627343	0.807065	0.092152	0.177893	2.6073	2.106e-05	8.82135e-05
s__Clostridioides_difficile	2.01082	-0.17551	0.612256	0.776266	-0.104123	0.714012	0.808728	2.662	1.65104e-12	3.33211e-11
s__Enterococcus_faecium	17.7318	0.336308	0.644107	0.781375	1.14144	0.0569253	0.120356	3.64377	2.20609e-06	1.27899e-05
s__Adlercreutzia_equolifaciens	78.1258	-2.39648	0.000133048	0.000757353	-3.36591	1.98434e-10	4.40523e-09	-3.3286	3.84028e-07	2.50747e-06
s__Agathobaculum_butyriciproducens	1329.46	-3.78773	4.37703e-07	4.8585e-06	-3.43663	2.79201e-08	3.44349e-07	-6.75875	8.4323e-17	3.11995e-15
s__Alistipes_finegoldii	10358.3	-7.02636	5.64193e-07	5.96433e-06	-3.1044	0.00607562	0.0179838	-6.35925	1.03869e-05	4.61179e-05
s__Alistipes_indistinctus	886.947	-5.83354	2.22729e-11	5.49399e-10	-2.44245	0.000411997	0.00190549	-5.23761	4.14951e-09	3.83829e-08
s__Alistipes_putredinis	295636	-10.1196	1.77199e-18	1.9669e-16	-7.06672	2.56349e-14	1.42274e-12	-11.2878	8.00089e-21	5.92066e-19
s__Alistipes_shahii	17272.8	-8.76162	1.03587e-16	5.74909e-15	-5.43694	1.02498e-10	2.52828e-09	-9.35219	1.35572e-17	6.01941e-16
s__Asaccharobacter_celatus	160.575	-2.80843	9.66164e-06	7.94402e-05	-3.61242	1.51148e-11	5.59248e-10	-3.72389	2.04563e-08	1.74665e-07
s__Bacteroides_intestinalis	183.961	-1.62495	0.00682805	0.0226243	-1.21993	0.013218	0.0345223	-1.68972	0.00647776	0.0146741
s__Bacteroides_plebeius	1060.93	-2.14622	0.000526514	0.00248694	-1.29621	0.0102861	0.0278477	-2.4222	0.000157837	0.000565157
s__Bacteroides_sp_CAG_144	355.989	-2.62608	0.000194633	0.00108021	-3.37302	1.08351e-08	1.41493e-07	-3.66407	6.53172e-07	4.13632e-06
s__Bacteroides_sp_CAG_443	201.181	-1.51068	0.0159235	0.0447469	-1.43468	0.00536613	0.0160984	-1.87136	0.00393884	0.00982497
s__Bacteroides_stercoris	2908.78	-5.95089	2.37835e-06	2.19998e-05	-4.22957	3.96095e-05	0.000258626	-4.62418	0.00033805	0.00113708
s__Bacteroides_uniformis	350465	-6.57532	6.95129e-09	1.18707e-07	-3.96418	1.541e-05	0.000114034	-7.94078	2.22724e-11	2.90852e-10
s__Bacteroides_vulgatus	59763.9	-3.77214	2.99092e-05	0.000207495	-2.0542	0.00514175	0.0158537	-5.85084	8.55254e-10	9.04126e-09
s__Barnesiella_intestinihominis	14106.9	-3.70034	3.68806e-05	0.000248106	-3.35864	5.45781e-06	4.33192e-05	-6.41436	1.82007e-11	2.52535e-10
s__Bifidobacterium_adolescentis	4118.91	-2.84451	0.000391111	0.00192948	-4.69517	6.20546e-12	2.75522e-10	-4.54383	7.09981e-08	5.25386e-07
s__Bilophila_wadsworthia	3064.68	-6.59261	7.2872e-12	2.31108e-10	-2.9188	0.000130405	0.000706095	-4.35507	6.56843e-06	3.31407e-05
s__Clostridium_sp_CAG_167	38.3845	-1.32693	7.59054e-05	0.000468083	-1.11317	5.29395e-05	0.000323707	-1.35343	9.29495e-05	0.000349742
s__Collinsella_aerofaciens	10310.9	-4.54034	6.88155e-07	6.94411e-06	-4.49927	3.0518e-09	5.21153e-08	-7.57145	1.16438e-14	2.87215e-13
s__Collinsella_massiliensis	54.2376	-1.58026	0.00460432	0.0159528	-2.39514	2.84385e-07	2.86971e-06	-2.62096	7.07653e-06	3.39361e-05
s__Collinsella_stercoris	145.32	-2.16405	1.40185e-05	0.000107314	-2.72692	7.72864e-11	2.1447e-09	-3.58803	1.25471e-11	1.85698e-10
s__Coprococcus_catus	142.303	-2.31551	0.000311725	0.00160937	-1.74595	0.0009013	0.00370534	-3.70242	4.23461e-08	3.35744e-07
s__Coprococcus_comes	238.588	-1.76599	0.0178507	0.0483276	-1.79677	0.00341439	0.0122257	-4.42083	2.30926e-08	1.89872e-07
s__Coprococcus_eutactus	332.185	-1.92351	4.59504e-08	6.37562e-07	-1.6985	4.78191e-09	7.07722e-08	-1.79673	6.70755e-07	4.13632e-06
s__Desulfovibrionaceae_bacterium	306.576	-1.55818	0.00281507	0.0107749	-1.12831	0.00825795	0.0235034	-1.20573	0.0246677	0.0445221
s__Eubacterium_eligens	358.224	-1.93099	0.0167888	0.0465888	-2.85631	2.09213e-05	0.000145142	-4.07475	1.61375e-06	9.6825e-06
s__Eubacterium_rectale	2862.46	-4.83953	1.01924e-07	1.33101e-06	-4.50059	2.16616e-09	4.0074e-08	-6.55514	7.74868e-12	1.29349e-10
s__Eubacterium_sp_CAG_38	92.6237	-1.7464	0.0185316	0.0492466	-1.76954	0.00374448	0.0127889	-1.83029	0.0169186	0.0329467
s__Faecalibacterium_prausnitzii	109373	-2.47213	0.00706457	0.0230638	-4.54018	4.65398e-09	7.07722e-08	-7.83289	6.01557e-15	1.66932e-13
s__Firmicutes_bacterium_CAG_110	457.132	-5.34466	3.79106e-13	1.40269e-11	-4.84836	2.02542e-15	1.49881e-13	-5.3966	1.12112e-12	2.48889e-11
s__Firmicutes_bacterium_CAG_170	224.519	-1.14336	0.00437101	0.015651	-0.967384	0.00331412	0.0120612	-1.43762	0.000550344	0.00172079
s__Firmicutes_bacterium_CAG_83	3672.47	-5.38157	4.50711e-09	8.33816e-08	-4.76426	3.14064e-10	6.33839e-09	-6.07874	1.89263e-10	2.10081e-09
s__Fusicatenibacter_saccharivorans	10404.4	-5.69555	4.33204e-14	1.92342e-12	-4.96216	1.70302e-15	1.49881e-13	-7.72045	1.36125e-21	1.51099e-19
s__Gemmiger_formicilis	1838.11	-7.28339	1.08088e-22	2.39955e-20	-4.81901	3.22578e-16	7.16123e-14	-7.68904	1.86469e-23	4.13961e-21
s__Intestinimonas_butyriciproducens	584.998	-4.3394	1.05241e-06	1.0158e-05	-1.73551	0.0153343	0.0386842	-4.24077	3.66549e-06	1.98473e-05
s__Lachnospira_pectinoschiza	167.372	-1.43979	0.000375284	0.00189348	-1.05159	0.00150199	0.0059543	-1.59376	0.000142457	0.00051845
s__Lawsonibacter_asaccharolyticus	1232.73	-5.02304	4.20482e-10	8.48609e-09	-3.8095	6.41976e-09	8.90742e-08	-5.48324	5.00512e-11	6.17298e-10
s__Odoribacter_splanchnicus	13801.4	-6.38827	1.37776e-10	3.05864e-09	-3.83831	1.65722e-06	1.47161e-05	-8.57784	4.57298e-16	1.45029e-14
s__Oscillibacter_sp_57_20	6072.75	-7.13687	9.00441e-12	2.49872e-10	-4.45523	1.20506e-07	1.33762e-06	-7.38992	8.15717e-12	1.29349e-10
s__Oscillibacter_sp_CAG_241	825.07	-4.52845	2.33797e-08	3.70735e-07	-3.47293	1.60466e-07	1.69636e-06	-5.43993	1.32096e-10	1.54344e-09
s__Oscillibacter_sp_PC13	39.2586	-0.62969	0.00467087	0.0159528	-0.572078	0.00177149	0.0068995	-0.523444	0.0224365	0.0411645
s__Parabacteroides_merdae	5779.15	-4.711	7.65467e-06	6.79735e-05	-2.47721	0.00370364	0.0127889	-4.866	7.68347e-06	3.5536e-05
s__Parasutterella_excrementihominis	1800.98	-2.44462	0.00154823	0.00648502	-2.34341	0.000229594	0.00118534	-3.43496	1.96801e-05	8.40189e-05
s__Phascolarctobacterium_sp_CAG_266	217.229	-1.26231	0.00955932	0.0298897	-1.34788	0.000791012	0.00341725	-1.69359	0.000809376	0.00239575
s__Prevotella_sp_CAG_1185	108.103	-0.926223	0.00447777	0.0157788	-0.725579	0.00661995	0.0193372	-0.916785	0.00642723	0.0146741
s__Roseburia_faecis	1984.25	-3.03728	0.00235145	0.0093218	-2.99217	0.000276317	0.00136316	-5.44509	2.1984e-07	1.47893e-06
s__Roseburia_hominis	2932.59	-8.12754	9.5002e-17	5.74909e-15	-5.11425	5.5686e-11	1.76604e-09	-8.6944	1.07615e-17	5.97261e-16
s__Roseburia_inulinivorans	520.871	-3.37623	0.000511186	0.00246703	-2.27732	0.00413462	0.0136998	-4.79942	2.24687e-06	1.27899e-05
s__Ruminococcus_bicirculans	433.342	-2.41139	5.77143e-05	0.000366073	-2.20918	7.7448e-06	5.92878e-05	-2.936	2.47476e-06	1.37349e-05
s__Ruminococcus_bromii	2620.34	-4.50962	1.86251e-07	2.17619e-06	-3.61329	3.47009e-07	3.3494e-06	-4.68389	1.61431e-07	1.15605e-06
s__Ruthenibacterium_lactatiformans	10429.8	-5.38661	2.78383e-08	4.12007e-07	-3.16435	5.39511e-05	0.000323707	-2.47109	0.0113811	0.0238358
s__Victivallis_vadensis	42.8791	-2.31874	0.000560649	0.00255511	-1.5542	0.00466288	0.014788	-2.31255	0.000858226	0.00250692
s__Alistipes_inops	1038.72	-1.60595	0.0358353	0.089387	-2.11903	0.000806025	0.00341725	-2.76751	0.00051457	0.00165557
s__Bacteroides_caccae	1008.76	-2.36009	0.0123224	0.0374735	-0.543451	0.479869	0.595144	-2.35658	0.0155195	0.031039
s__Bacteroides_cellulosilyticus	471.332	-3.60195	2.01178e-05	0.00014407	-0.802392	0.238834	0.358251	-3.12451	0.000318659	0.00108834
s__Bacteroides_finegoldii	48.153	-2.72875	0.0014854	0.00634153	-1.23115	0.0784378	0.158302	-2.07987	0.0184972	0.0350972
s__Bacteroides_massiliensis	262.696	-3.84057	1.7051e-05	0.000126177	-1.57261	0.0294849	0.068151	-2.79416	0.00223074	0.00603933
s__Bacteroides_thetaiotaomicron	2878.41	-2.94228	0.0147805	0.0426139	0.0693301	0.943851	0.970069	-3.10946	0.0126674	0.026282
s__Bacteroides_xylanisolvens	1528.41	-3.33209	8.6014e-05	0.000516084	-1.49624	0.0297777	0.068151	-3.46706	7.67672e-05	0.000304327
s__Bifidobacterium_bifidum	256.205	-0.347221	0.565539	0.747319	-1.6434	0.00104378	0.00421309	-1.96403	0.0018355	0.00503064
s__Bifidobacterium_dentium	6.9552	1.28845	0.0922054	0.191305	1.58741	0.0117743	0.0311179	2.08009	0.00878414	0.0196978
s__Bifidobacterium_longum	2552.37	-0.404932	0.635657	0.776266	-2.90627	4.63285e-05	0.000293855	-3.48915	0.000100027	0.0003701
s__Bifidobacterium_pseudocatenulatum	132.774	-0.809994	0.0983306	0.20027	-1.39345	0.000597574	0.00265323	-1.81173	0.000396578	0.00129471
s__Butyricimonas_synergistica	127.465	-2.24358	0.00025083	0.00132582	-0.687081	0.166698	0.278248	-1.73858	0.00572688	0.0132434
s__Butyricimonas_virosa	127.163	-3.40147	5.14004e-05	0.000335614	-0.525806	0.438075	0.558924	-2.3979	0.00530127	0.0123882
s__Clostridium_aldenense	5.55147	0.0905745	0.843741	0.90854	0.935578	0.0136806	0.0353151	1.665	0.0005325	0.00168879
s__Clostridium_bolteae	17.339	0.713888	0.381136	0.591693	2.9216	1.80308e-05	0.000129124	3.86469	6.89648e-06	3.39361e-05
s__Clostridium_citroniae	18.6989	0.197619	0.756165	0.856472	1.49936	0.00441203	0.0141952	1.90436	0.00407913	0.00995128
s__Clostridium_clostridioforme	29.6677	0.462755	0.534927	0.719719	2.15007	0.00051907	0.00235171	4.28903	6.6208e-08	5.06834e-07
s__Clostridium_innocuum	15.6193	0.889064	0.218568	0.394488	2.39622	6.86792e-05	0.000390943	5.47313	3.05739e-12	5.65618e-11
s__Clostridium_lavalense	18.2817	-0.0531278	0.923375	0.967055	1.27907	0.00512742	0.0158537	1.40896	0.0141403	0.0287994
s__Clostridium_sp_CAG_58	158.574	-1.99715	0.00409293	0.0148956	-0.6255	0.269698	0.396509	-2.10189	0.00345859	0.00892798
s__Clostridium_symbiosum	11.2286	1.78948	0.052505	0.120166	2.97658	0.000102764	0.00057034	5.83189	3.24874e-09	3.13574e-08
s__Coprobacter_fastidiosus	76.3464	-2.19971	0.0137593	0.0401916	-0.601055	0.409436	0.528458	-3.29516	0.000388459	0.00128713
s__Dialister_pneumosintes	2.74203	0.346953	0.633977	0.776266	1.58154	0.0086261	0.0242404	2.13568	0.00488801	0.011544
s__Enterobacter_cloacae_complex	9.45868	0.702521	0.415995	0.617833	2.5892	0.000310557	0.00146689	3.0282	0.000789549	0.00236865
s__Erysipelatoclostridium_ramosum	3.29044	0.130802	0.837805	0.907281	1.51931	0.00406933	0.0136877	2.75932	4.0074e-05	0.000161753
s__Eubacterium_siraeum	253.507	-2.40889	0.00163946	0.00661745	-1.36531	0.02878	0.0672542	-2.69169	0.000674136	0.00205011
s__Eubacterium_sp_CAG_180	1037.23	-2.53065	0.000239844	0.00129867	-1.25244	0.0254271	0.0613567	-2.99429	2.80571e-05	0.000115346
s__Firmicutes_bacterium_CAG_95	32.1603	-0.879478	0.00392024	0.0145049	-0.424161	0.0882206	0.173318	-0.752697	0.0165726	0.0325586
s__Gordonibacter_pamelaeae	131.613	-2.2641	0.00927833	0.0294256	-2.18297	0.00229857	0.00864887	-0.711769	0.425595	0.507968
s__Haemophilus_parainfluenzae	44.6076	1.79297	0.0134456	0.0401916	1.54473	0.00950455	0.0263751	-0.166734	0.822835	0.853596
s__Hungatella_hathewayi	2.72917	0.344522	0.711472	0.838318	2.37177	0.00211933	0.00811191	6.04367	1.49777e-09	1.51139e-08
s__Klebsiella_quasipneumoniae	84.0981	1.27278	0.0605479	0.131781	2.14188	0.000141883	0.000749951	2.35082	0.000871673	0.00251314
s__Klebsiella_variicola	84.0491	1.60464	0.0440451	0.106283	2.65525	6.08012e-05	0.000355207	2.50168	0.00250526	0.00662104
s__Lactobacillus_fermentum	27.202	0.129049	0.816835	0.893288	1.54839	0.000815829	0.00341725	1.67131	0.00399237	0.00984784
s__Morganella_morganii	103.649	1.50934	0.0186338	0.0492466	0.821951	0.117263	0.209938	1.90316	0.00418774	0.0101052
s__Parabacteroides_distasonis	19889.2	-5.72537	1.71988e-07	2.12119e-06	-1.41645	0.105804	0.198135	-5.1483	4.63934e-06	2.39519e-05
s__Paraprevotella_xylaniphila	654.326	-3.7628	8.00391e-06	6.83411e-05	-1.32678	0.0510256	0.10892	-3.39358	8.97217e-05	0.000349442
s__Phascolarctobacterium_faecium	598.227	-3.10622	9.65333e-05	0.000563958	-0.752244	0.243031	0.361073	-3.00351	0.00025572	0.00088703
s__Roseburia_intestinalis	185.311	-3.20622	0.000885149	0.003853	-1.62143	0.0390678	0.0858718	-3.14222	0.00159112	0.00452858
s__Turicimonas_muris	144.799	-1.54708	0.0208207	0.0543787	-1.53757	0.00523888	0.0159319	-2.1868	0.00164826	0.00459389
s__Veillonella_atypica	9.98716	1.94351	0.0328419	0.0828512	3.4555	5.46368e-06	4.33192e-05	2.13359	0.0234333	0.0426409
s__Veillonella_parvula	13.6437	2.34748	0.0217978	0.0562688	4.11784	1.49312e-06	1.38113e-05	4.81965	7.18466e-06	3.39361e-05
s__Akkermansia_muciniphila	727.922	-5.21991	1.25224e-05	9.92851e-05	-0.651353	0.498212	0.611067	-1.03559	0.392475	0.47353
s__Anaeromassilibacillus_sp_An250	36.8939	0.12282	0.847153	0.90854	-1.24077	0.0183095	0.0456708	0.175411	0.789884	0.827577
s__Bacteroides_dorei	1302.16	-0.603946	0.631198	0.776266	-0.916603	0.374919	0.494219	-3.98825	0.00236745	0.00633221
s__Bacteroides_nordii	7.98251	-0.0682746	0.893727	0.949318	1.06536	0.0116204	0.0310811	0.616475	0.243632	0.318154
s__Bacteroides_salyersiae	158.111	-1.50149	0.00247127	0.00962496	-0.307317	0.446225	0.562852	-0.970888	0.0567192	0.0946742
s__Dorea_longicatena	426.948	-0.266135	0.713703	0.838318	-0.964115	0.106208	0.198135	-3.52461	4.20743e-06	2.22393e-05
s__Proteobacteria_bacterium_CAG_139	224.111	-1.15165	0.277517	0.466733	-1.65569	0.0577409	0.120929	-3.21361	0.00360408	0.00919662
s__Slackia_isoflavoniconvertens	51.0038	-0.154443	0.823132	0.895762	-0.954012	0.0934114	0.17877	-2.26887	0.00165546	0.00459389
s__Ruminococcus_torques	59.7951	-0.240072	0.743557	0.851177	-0.117926	0.844736	0.897279	-1.85111	0.0152225	0.0307217
s__Blautia_obeum	116.2	-0.733089	0.137525	0.267812	-0.265193	0.511911	0.624419	-1.53668	0.00277064	0.00723627
s__Eubacterium_ramulus	51.6104	-0.293637	0.623597	0.776266	-0.664889	0.176404	0.290086	-1.49223	0.0163842	0.0324758
s__Eubacterium_sp_CAG_251	76.4553	-0.725474	0.055335	0.125351	-0.657043	0.0345921	0.0767944	-1.12029	0.00435798	0.0104029
s__Clostridium_leptum	8.24042	-1.58241	0.00159997	0.00657767	-0.2541	0.532797	0.642832	-0.806738	0.116502	0.171143
s__Collinsella_intestinalis	11.1269	0.735398	0.0153961	0.0438197	-0.301381	0.224149	0.344896	-0.406008	0.193437	0.261343
s__Dielma_fastidiosa	6.0551	0.448372	0.339932	0.554889	0.948346	0.0144182	0.0367912	0.21557	0.656722	0.728962
s__Enorma_massiliensis	10.1022	0.226642	0.652984	0.787839	-1.07498	0.00984211	0.0269747	-0.992001	0.0576702	0.0955432
s__Megasphaera_micronuciformis	6.21527	0.567927	0.3978	0.607759	1.6159	0.00363552	0.0127889	1.13015	0.104065	0.158236
s__Parabacteroides_goldsteinii	153.039	-1.35743	0.0105134	0.0324164	-0.137004	0.751404	0.834059	-0.00503916	0.992615	0.992615
s__Parabacteroides_johnsonii	79.9571	-1.9097	0.0175106	0.0479921	-0.111845	0.864574	0.909647	-1.03117	0.212376	0.28232
s__Paraprevotella_clara	20.4716	-1.32135	0.00581912	0.0195734	-0.846577	0.0307919	0.069753	-1.0618	0.0314148	0.0557927
s__Ruminococcaceae_bacterium_D5	24.5216	-2.03368	0.000618164	0.00274465	-0.477673	0.321716	0.446381	-1.32542	0.0295877	0.0529716
s__Streptococcus_parasanguinis	14.5215	0.526422	0.509061	0.697602	2.81063	2.45644e-05	0.000165251	1.25903	0.127101	0.182042
s__Veillonella_dispar	60.8134	0.343676	0.529159	0.7163	1.35746	0.00268347	0.00992884	-0.00928399	0.986866	0.991332
s__Veillonella_infantium	10.7853	0.918806	0.0974282	0.200269	1.66497	0.000293909	0.00141843	0.552452	0.333806	0.413994
s__Veillonella_sp_T11011_6	14.4414	0.129694	0.731117	0.849779	0.893321	0.00423314	0.01382	0.135553	0.728096	0.780856
s__Acidaminococcus_intestini	51.9507	-0.875768	0.204381	0.381281	-0.891431	0.115754	0.208921	-1.17424	0.0999027	0.152954
s__Actinomyces_odontolyticus	3.54727	0.428848	0.347405	0.560069	0.634515	0.0908965	0.177009	0.196003	0.677407	0.748181
s__Actinomyces_sp_HMSC035G02	10.029	0.128307	0.626168	0.776266	0.197367	0.361479	0.493247	-0.154061	0.571314	0.647441
s__Actinomyces_sp_HPA0247	9.17222	-0.457976	0.112811	0.225622	-0.251897	0.287176	0.408674	-0.0820099	0.782893	0.827577
s__Actinomyces_sp_oral_taxon_181	1.45246	-0.279495	0.57386	0.752282	0.595969	0.144693	0.243348	0.196567	0.701784	0.767468
s__Alistipes_onderdonkii	15.3422	-0.69073	0.255428	0.439573	0.407257	0.413562	0.530698	0.744253	0.235624	0.309518
s__Alistipes_timonensis	26.3314	-0.651014	0.234406	0.409749	-0.403495	0.368835	0.493262	-1.04666	0.0647963	0.104998
s__Allisonella_histaminiformans	9.22514	-0.188545	0.729192	0.849779	0.807464	0.0717221	0.146076	-0.301652	0.591925	0.663674
s__Anaerostipes_hadrus	40.6847	0.232075	0.764752	0.857672	-0.949479	0.136587	0.236603	-1.10123	0.170089	0.237483
s__Anaerotignum_lactatifermentans	13.7987	0.383014	0.435839	0.628287	0.282226	0.484062	0.597009	0.186651	0.713055	0.76906
s__Anaerotruncus_colihominis	24.8597	-1.39064	0.0436365	0.106283	0.226925	0.687075	0.782208	1.2145	0.0877047	0.138088
s__Atopobium_parvulum	8.2261	-0.17551	0.417885	0.617833	0.0954606	0.591174	0.698088	0.126567	0.571614	0.647441
s__Bacteroides_clarus	169.354	-1.20552	0.0813977	0.172098	-0.0101924	0.98563	0.987375	-1.33356	0.0621677	0.10148
s__Bacteroides_eggerthii	44.7259	-1.91335	0.0497104	0.114955	-0.1164	0.88387	0.916912	-1.03702	0.301818	0.378551
s__Bacteroides_faecis	266.6	-0.279383	0.254824	0.439573	-0.258441	0.199442	0.318533	-0.286407	0.258491	0.33152
s__Bacteroides_ovatus	1222.22	-1.90565	0.0327424	0.0828512	0.850484	0.243968	0.361073	-0.964765	0.293657	0.370408
s__Bacteroides_sp_CAG_462	24.2174	0.43219	0.420238	0.617833	-0.521657	0.23618	0.356679	-0.869529	0.117179	0.171143
s__Bifidobacterium_animalis	40.9477	0.269523	0.33171	0.549549	0.081505	0.72034	0.811754	0.254491	0.374906	0.454804
s__Bifidobacterium_breve	41.676	0.562217	0.15014	0.289835	-0.0942969	0.768202	0.848462	0.826027	0.0411435	0.0708052
s__Blautia_wexlerae	37.8615	0.0322178	0.96718	0.98808	-0.345788	0.590595	0.698088	-0.636638	0.431577	0.509733
s__Campylobacter_concisus	11.1509	0.122549	0.752654	0.856472	0.467206	0.144021	0.243348	0.65077	0.106168	0.160335
s__Campylobacter_gracilis	6.21527	0.0234611	0.942865	0.978112	0.321701	0.23178	0.352433	0.509562	0.132781	0.188957
s__Citrobacter_freundii	46.5919	-0.0144737	0.976462	0.98808	0.894824	0.0269968	0.0637584	1.02522	0.0439613	0.0744993
s__Citrobacter_pasteurii	12.7962	0.356094	0.402646	0.608077	0.308989	0.37623	0.494219	0.727689	0.0985418	0.151919
s__Citrobacter_portucalensis	85.7342	-0.0824523	0.743821	0.851177	0.10852	0.600249	0.705054	0.221068	0.396666	0.475999
s__Cloacibacillus_evryensis	74.3376	-0.383207	0.164739	0.315276	-0.100786	0.655544	0.754045	-0.381003	0.181136	0.248224
s__Clostridium_asparagiforme	19.0664	-0.947439	0.0605408	0.131781	-0.0205103	0.960367	0.973523	-0.46884	0.367303	0.448029
s__Clostridium_saccharolyticum	23.6988	0.43517	0.448438	0.638161	-0.0990729	0.833344	0.892655	-0.076204	0.897704	0.922641
s__Clostridium_sp_CAG_242	38.265	0.58182	0.0650158	0.140131	-0.196945	0.445256	0.562852	-0.119142	0.713632	0.76906
s__Coprobacter_secundus	8.39113	-0.991647	0.058278	0.129377	-0.571762	0.182539	0.294476	-0.84346	0.118547	0.172009
s__Desulfovibrio_piger	109.847	-0.709488	0.19179	0.363909	0.540754	0.22527	0.344896	-0.0646074	0.908241	0.929168
s__Dialister_invisus	59.5528	-1.00518	0.216272	0.394488	-1.07276	0.1082	0.200171	0.0359593	0.965793	0.974573
s__Dorea_formicigenerans	34.4066	0.583611	0.357993	0.566305	1.18945	0.023046	0.056222	-1.41303	0.0318857	0.0561795
s__Eggerthella_lenta	113.747	-0.679092	0.358443	0.566305	0.340257	0.574785	0.689741	0.992583	0.194241	0.261343
s__Eikenella_corrodens	10.7853	-0.013588	0.970844	0.98808	0.272338	0.372416	0.494219	0.640778	0.0961885	0.150379
s__Enterorhabdus_caecimuris	3.14306	0.105476	0.779609	0.861061	-0.385834	0.21296	0.335298	0.605135	0.121083	0.174548
s__Eubacterium_hallii	11.9877	-0.413201	0.4908	0.676756	0.61919	0.208828	0.331142	-0.712701	0.250397	0.323187
s__Eubacterium_ventriosum	3.68274	0.392013	0.383888	0.591827	-0.0701279	0.849338	0.897871	-0.524309	0.259866	0.33152
s__Firmicutes_bacterium_CAG_145	20.8462	-0.592964	0.198586	0.37361	0.019589	0.958654	0.973523	0.259279	0.585825	0.660168
s__Firmicutes_bacterium_CAG_94	16.564	1.22547	0.0419435	0.103461	-0.352773	0.473843	0.590973	0.919304	0.13887	0.196364
s__Flavonifractor_plautii	2073.3	-2.18671	0.0571319	0.128114	-0.960788	0.307128	0.42882	-0.284196	0.810174	0.844407
s__Flavonifractor_sp_An10	13.042	0.176492	0.589695	0.765062	-0.0876906	0.74399	0.829979	-0.0898894	0.790299	0.827577
s__Fretibacterium_fastidiosum	7.07802	-0.450339	0.0477257	0.111527	-0.253034	0.174306	0.288776	-0.369524	0.115294	0.170635
s__Fusobacterium_nucleatum	17.0006	0.524233	0.26974	0.460634	0.579518	0.137485	0.236603	0.892154	0.0696539	0.112052
s__Haemophilus_sp_HMSC71H05	39.3519	0.215292	0.526645	0.7163	-0.155134	0.57821	0.690122	-0.476806	0.175336	0.241767
s__Harryflintia_acetispora	14.4278	-0.792566	0.122733	0.243274	0.0693004	0.869058	0.909754	-0.310339	0.557727	0.64153
s__Holdemanella_biformis	8.42686	0.378785	0.276886	0.466733	0.383783	0.179711	0.293352	-0.115937	0.747067	0.79735
s__Holdemania_filiformis	36.7739	0.379934	0.471314	0.658061	-0.363383	0.401243	0.520912	-0.684833	0.209316	0.279929
s__Lachnoclostridium_sp_An138	18.1355	0.0925429	0.740216	0.851177	-0.0486764	0.831688	0.892655	0.226858	0.431666	0.509733
s__Lactobacillus_delbrueckii	68.1852	-0.149576	0.443693	0.635483	0.00253419	0.987375	0.987375	0.0780884	0.698568	0.767468
s__Lactobacillus_gasseri	11.5165	-0.17551	0.561105	0.7459	0.271632	0.273449	0.396974	0.414082	0.185055	0.252038
s__Lactobacillus_mucosae	20.4598	0.319387	0.399697	0.607759	-0.154956	0.618384	0.722533	-0.119333	0.760539	0.807845
s__Lactobacillus_oris	59.7133	-0.232515	0.223407	0.399971	-0.0425173	0.785855	0.858564	0.029278	0.881851	0.910563
s__Lactococcus_lactis	12.0246	-0.170448	0.540414	0.722722	-0.0963825	0.673078	0.770224	0.599838	0.0378154	0.0661025
s__Methanobrevibacter_smithii	20.3151	0.010415	0.97637	0.98808	0.3163	0.27359	0.396974	0.191089	0.598959	0.668185
s__Neisseria_flavescens	92.1323	-0.0630609	0.76495	0.857672	0.0178148	0.918014	0.947903	-0.0162391	0.940586	0.953471
s__Olsenella_scatoligenes	44.3294	-0.0242777	0.904994	0.956708	-0.222646	0.183053	0.294476	-0.211305	0.315133	0.393031
s__Phascolarctobacterium_succinatutens	1237.49	-0.642311	0.129296	0.254014	-0.168942	0.626094	0.727712	-0.596412	0.172569	0.23944
s__Prevotella_copri	491.302	-1.54937	0.0875175	0.183291	0.783305	0.291592	0.412315	-0.572994	0.539695	0.627289
s__Prevotella_sp_CAG_279	745.857	-1.23347	0.045293	0.108119	-0.114763	0.819716	0.887692	-1.20091	0.0590927	0.0971747
s__Proteus_mirabilis	43.1413	0.371092	0.29537	0.493024	0.0465144	0.872872	0.909754	0.654021	0.0748652	0.119569
s__Pseudoflavonifractor_sp_An184	40.679	0.399524	0.486475	0.674984	-0.715276	0.129665	0.227884	0.0537031	0.927816	0.94484
s__Raoultella_ornithinolytica	45.7006	0.00367839	0.991214	0.9957	0.472468	0.0857565	0.169982	0.556259	0.107944	0.161916
s__Raoultella_planticola	53.3782	0.0131172	0.968455	0.98808	0.286202	0.293594	0.412519	0.547516	0.111027	0.165423
s__Roseburia_sp_CAG_309	5.27353	-0.619044	0.0458966	0.108394	-0.392589	0.122256	0.217127	-0.651214	0.0421026	0.0718983
s__Roseburia_sp_CAG_471	3.44175	-0.207997	0.35968	0.566305	-0.171058	0.358634	0.493247	-0.283515	0.227136	0.300144
s__Rothia_mucilaginosa	15.7904	-0.498267	0.231356	0.408336	0.00835555	0.980458	0.987375	-0.24515	0.568231	0.647441
s__Ruminococcaceae_bacterium_D16	10.5502	0.386708	0.348151	0.560069	-0.11709	0.729014	0.81738	-0.157353	0.711527	0.76906
s__Ruminococcus_lactaris	58.0744	-0.623977	0.370477	0.579197	-0.8662	0.130366	0.227884	-1.19658	0.0971081	0.150755
s__Ruminococcus_obeum_CAG_39	15.823	-0.0568339	0.777242	0.861061	-0.142157	0.388831	0.507768	-0.198919	0.338241	0.417163
s__Sanguibacteroides_justesenii	23.8404	-0.461024	0.101915	0.205682	0.0120806	0.95823	0.973523	-0.334243	0.250361	0.323187
s__Scardovia_wiggsiae	7.67769	-0.0290522	0.923494	0.967055	0.306198	0.218144	0.338658	0.64512	0.0398654	0.0691416
s__Streptococcus_anginosus_group	4.75286	0.0107613	0.979179	0.98808	0.779604	0.021937	0.0541113	0.479106	0.261333	0.33152
s__Streptococcus_mitis	2.74203	0.595242	0.231758	0.408336	0.878145	0.0321315	0.0720524	0.364093	0.478501	0.562049
s__Streptococcus_oralis	7.86049	0.214682	0.59275	0.765062	0.610553	0.06466	0.134154	0.573879	0.16709	0.234772
s__Streptococcus_salivarius	39.8039	-0.25688	0.636399	0.776266	0.70589	0.11427	0.207934	0.332265	0.553981	0.64054
s__Streptococcus_thermophilus	30.8943	0.16656	0.63177	0.776266	0.207082	0.46793	0.586895	0.708781	0.0492336	0.0828019
s__Streptococcus_vestibularis	17.1834	-0.0274918	0.934215	0.973689	0.608978	0.0266393	0.0635905	0.22991	0.504212	0.589132
s__Sutterella_parvirubra	54.8256	-0.558595	0.468244	0.658061	0.57075	0.366603	0.493247	-1.39498	0.0803342	0.127387
s__Weissella_confusa	5.6857	-0.228003	0.630644	0.776266	0.62341	0.110003	0.201824	0.463626	0.344283	0.422269

## Sheet: S6
Supplementary Table S6. Differential abundance testing on functional level for IBD, cancer and C. difficile patients in comparison with healthy controls.
		IBD			cancer patients			C. difficile
	baseMean	log2FoldChange	pvalue	padj	log2FoldChange	pvalue	padj	log2FoldChange	pvalue	padj
3-HYDROXYPHENYLACETATE-DEGRADATION-PWY: 4-hydroxyphenylacetate degradation	6.4856	1.97439	0.000139406	0.000518492	3.26699	1.34226e-13	5.92832e-13	3.76903	7.81981e-12	3.18808e-11
AEROBACTINSYN-PWY: aerobactin biosynthesis	3.90325	1.43812	0.00540427	0.013721	1.19	0.00477997	0.00918734	2.09425	9.08491e-05	0.000202737
ARG+POLYAMINE-SYN: superpathway of arginine and polyamine biosynthesis	515.46	1.08748	8.87162e-07	5.97074e-06	1.79684	1.33616e-20	1.04913e-19	2.10571	2.00271e-18	2.1773e-17
ARGDEG-PWY: superpathway of L-arginine, putrescine, and 4-aminobutanoate degradation	19.4968	1.92277	4.41546e-05	0.000187215	3.87708	8.49008e-21	6.92268e-20	4.36866	1.71687e-17	1.51657e-16
AST-PWY: L-arginine degradation II (AST pathway)	10.8821	2.70899	3.27399e-07	2.59108e-06	4.59198	8.42985e-23	1.11696e-21	5.03147	2.18718e-18	2.31842e-17
CATECHOL-ORTHO-CLEAVAGE-PWY: catechol degradation to &beta;-ketoadipate	1.60159	1.97992	0.000760616	0.00237133	2.95335	1.99643e-09	6.66525e-09	3.45439	2.1398e-08	6.62246e-08
CENTFERM-PWY: pyruvate fermentation to butanoate	489.836	-2.84539	2.98265e-07	2.43201e-06	-1.63019	0.000263164	0.000590379	-2.03013	0.000305298	0.000637667
DENITRIFICATION-PWY: nitrate reduction I (denitrification)	2.08153	1.11016	0.0100819	0.0242881	1.63312	4.84923e-06	1.26918e-05	1.01378	0.0219375	0.0345781
ECASYN-PWY: enterobacterial common antigen biosynthesis	5.51753	2.75635	1.09538e-06	6.93193e-06	4.93384	5.5209e-23	7.55117e-22	5.49066	5.39853e-19	6.73228e-18
ENTBACSYN-PWY: enterobactin biosynthesis	62.3286	2.03971	1.29038e-05	6.14741e-05	3.16389	2.46675e-15	1.26012e-14	3.68478	1.50142e-13	7.20657e-13
FAO-PWY: fatty acid &beta;-oxidation I	308.919	1.50539	7.40943e-06	3.927e-05	2.35337	3.10461e-16	1.70955e-15	2.59113	4.01769e-13	1.81224e-12
FERMENTATION-PWY: mixed acid fermentation	403.938	1.5917	1.47843e-08	2.23876e-07	1.79921	2.32119e-14	1.08152e-13	2.23337	4.82945e-14	2.49718e-13
FOLSYN-PWY: superpathway of tetrahydrofolate biosynthesis and salvage	45.6228	2.39805	1.17014e-09	4.13449e-08	3.36044	1.1202e-22	1.31404e-21	4.02759	5.02476e-21	9.26304e-20
FUCCAT-PWY: fucose degradation	291.625	0.723465	0.0147478	0.0332611	1.82829	6.22759e-13	2.61435e-12	2.15655	1.17142e-11	4.59889e-11
GALACTARDEG-PWY: D-galactarate degradation I	97.9182	1.83207	1.09203e-06	6.93193e-06	3.33631	1.33658e-23	2.46395e-22	4.04918	2.57115e-22	7.26779e-21
GLUCARDEG-PWY: D-glucarate degradation I	42.3644	2.53093	1.17398e-12	4.47198e-10	3.98668	1.22591e-34	5.19784e-32	4.80208	1.57664e-32	6.68494e-30
GLUCARGALACTSUPER-PWY: superpathway of D-glucarate and D-galactarate degradation	97.9182	1.83207	1.09203e-06	6.93193e-06	3.33631	1.33658e-23	2.46395e-22	4.04918	2.57115e-22	7.26779e-21
GLUCONEO-PWY: gluconeogenesis I	2932.04	0.463232	0.00458804	0.0117899	0.622482	4.11449e-06	1.09034e-05	0.772729	5.51966e-06	1.43924e-05
GLUCOSE1PMETAB-PWY: glucose and glucose-1-phosphate degradation	192.628	1.84092	7.96377e-08	9.50235e-07	2.11195	2.00393e-13	8.49667e-13	2.55617	1.31085e-12	5.55802e-12
GLYCOCAT-PWY: glycogen degradation I (bacterial)	350.948	1.46429	9.26491e-06	4.73292e-05	1.5869	6.49014e-09	2.03839e-08	1.98683	7.74628e-09	2.46949e-08
GLYCOGENSYNTH-PWY: glycogen biosynthesis I (from ADP-D-Glucose)	2492.35	0.498278	0.0112854	0.0265834	0.390545	0.0148528	0.0252915	0.79906	8.85949e-05	0.000198753
GLYCOL-GLYOXDEG-PWY: superpathway of glycol metabolism and degradation	5.37921	2.5562	1.1117e-07	1.27395e-06	4.04935	7.0788e-22	6.52481e-21	4.26383	1.48977e-16	1.08907e-15
GLYCOLYSIS-TCA-GLYOX-BYPASS: superpathway of glycolysis, pyruvate dehydrogenase, TCA, and glyoxylate bypass	103.368	2.1446	3.64252e-07	2.80806e-06	3.56659	5.30574e-22	5.1128e-21	3.77499	8.69434e-17	6.70255e-16
GLYOXYLATE-BYPASS: glyoxylate cycle	45.74	2.22871	1.10415e-05	5.4437e-05	3.64352	7.07209e-17	4.05212e-16	3.90571	4.46103e-13	1.99103e-12
GOLPDLCAT-PWY: superpathway of glycerol degradation to 1,3-propanediol	26.9221	1.75876	0.000331623	0.00112487	3.29281	5.14573e-15	2.56681e-14	3.78312	5.54484e-13	2.44897e-12
HCAMHPDEG-PWY: 3-phenylpropanoate and 3-(3-hydroxyphenyl)propanoate degradation to 2-oxopent-4-enoate	12.8631	2.13641	5.32437e-05	0.000217071	3.87214	2.64968e-17	1.58234e-16	4.33916	2.15945e-14	1.20474e-13
HEME-BIOSYNTHESIS-II: heme biosynthesis I (aerobic)	234.646	0.963289	0.00641591	0.016002	1.62531	3.71949e-08	1.10284e-07	2.46977	5.61067e-11	1.99909e-10
HISDEG-PWY: L-histidine degradation I	8666.45	-1.71629	0.000391558	0.00129831	-0.938845	0.0166188	0.0280732	-1.39052	0.00493402	0.00890224
HOMOSER-METSYN-PWY: L-methionine biosynthesis I	385.239	1.67616	1.83599e-09	5.56042e-08	1.91201	4.00632e-16	2.17779e-15	2.60444	2.96402e-18	3.06523e-17
KDO-NAGLIPASYN-PWY: superpathway of (Kdo)2-lipid A biosynthesis	5.29736	2.06114	7.36883e-05	0.000285149	4.44476	5.43948e-22	5.1252e-21	4.58033	4.38382e-16	3.04711e-15
KETOGLUCONMET-PWY: ketogluconate metabolism	6.08825	3.2927	1.50893e-07	1.62827e-06	4.82741	4.56904e-19	3.12463e-18	5.35257	1.30116e-15	8.89827e-15
LPSSYN-PWY: superpathway of lipopolysaccharide biosynthesis	6.25163	1.98667	6.16896e-05	0.000249109	3.10409	1.74526e-13	7.55092e-13	3.92909	1.33288e-13	6.57139e-13
METHGLYUT-PWY: superpathway of methylglyoxal degradation	66.6582	1.71677	1.03452e-05	5.22188e-05	2.67326	1.03858e-15	5.4365e-15	3.22416	1.12085e-14	6.51016e-14
MET-SAM-PWY: superpathway of S-adenosyl-L-methionine biosynthesis	757.898	1.42062	7.62801e-10	2.94025e-08	1.6429	3.8647e-17	2.24471e-16	2.21424	4.48531e-19	5.76294e-18
METSYN-PWY: L-homoserine and L-methionine biosynthesis	735.885	1.445	2.49366e-09	7.01753e-08	1.65801	4.80538e-16	2.57909e-15	2.24879	4.8106e-18	4.85641e-17
NONOXIPENT-PWY: pentose phosphate pathway (non-oxidative branch)	3116.74	0.651604	0.000395004	0.00129831	0.912817	2.8393e-09	9.12017e-09	1.3327	9.88613e-12	3.95445e-11
ORNARGDEG-PWY: superpathway of L-arginine and L-ornithine degradation	19.4968	1.92277	4.41546e-05	0.000187215	3.87708	8.49008e-21	6.92268e-20	4.36866	1.71687e-17	1.51657e-16
ORNDEG-PWY: superpathway of ornithine degradation	55.5342	1.88129	1.00859e-06	6.68191e-06	3.48014	2.70651e-24	6.75034e-23	3.76057	3.34363e-19	4.44693e-18
P105-PWY: TCA cycle IV (2-oxoglutarate decarboxylase)	91.7364	2.04372	8.06803e-08	9.50235e-07	2.93369	4.07216e-19	2.87766e-18	3.41367	6.79119e-17	5.33234e-16
P122-PWY: heterolactic fermentation	5.16041	2.96668	1.28894e-06	8.03692e-06	5.00208	9.67516e-21	7.74013e-20	4.79796	1.62805e-13	7.61257e-13
P161-PWY: acetylene degradation	38.7551	2.57207	3.77235e-09	7.27034e-08	4.55436	1.45375e-30	2.05463e-28	5.65296	6.11579e-30	1.29655e-27
P221-PWY: octane oxidation	2.14531	2.52723	7.39775e-05	0.000285149	5.00141	3.03508e-19	2.21875e-18	5.04157	1.5127e-13	7.20657e-13
P441-PWY: superpathway of N-acetylneuraminate degradation	307.115	1.63924	2.33584e-10	1.41485e-08	2.69234	1.04989e-30	2.05463e-28	3.20261	2.93654e-28	4.15031e-26
P4-PWY: superpathway of L-lysine, L-threonine and L-methionine biosynthesis I	325.772	1.79078	3.07227e-08	4.07076e-07	1.98965	1.90887e-13	8.17536e-13	2.51785	1.47638e-13	7.19521e-13
PENTOSE-P-PWY: pentose phosphate pathway	2699.43	0.532032	0.00631758	0.01585	0.617349	0.00011586	0.000266982	0.840389	3.21745e-05	7.74788e-05
POLYAMSYN-PWY: superpathway of polyamine biosynthesis I	280.167	1.66724	5.30112e-10	2.49742e-08	2.08673	1.04534e-19	7.77589e-19	2.42819	2.01351e-17	1.7423e-16
POLYISOPRENSYN-PWY: polyisoprenoid biosynthesis (E. coli)	763.93	0.917549	0.000187096	0.000675425	0.956104	2.24223e-06	6.09425e-06	1.07208	2.30504e-05	5.61687e-05
PROTOCATECHUATE-ORTHO-CLEAVAGE-PWY: protocatechuate degradation II (ortho-cleavage pathway)	1.55361	2.25882	0.000392526	0.00129831	3.48733	7.95803e-11	2.83547e-10	4.07066	1.33007e-09	4.40587e-09
PWY0-1277: 3-phenylpropanoate and 3-(3-hydroxyphenyl)propanoate degradation	17.6996	2.1943	1.99904e-05	8.92201e-05	3.80204	1.32738e-17	8.40016e-17	4.22625	1.8592e-14	1.06527e-13
PWY0-1297: superpathway of purine deoxyribonucleosides degradation	137.491	2.41114	2.10942e-12	4.47198e-10	3.3455	2.60473e-28	1.84068e-26	4.16698	7.23208e-28	6.1328e-26
PWY0-1298: superpathway of pyrimidine deoxyribonucleosides degradation	118.269	1.8843	8.77703e-09	1.37832e-07	3.3035	5.31791e-29	4.50959e-27	4.05314	6.40081e-28	6.1328e-26
PWY0-1338: polymyxin resistance	4.87449	2.58227	7.7046e-07	5.44459e-06	4.46737	2.57794e-22	2.60249e-21	5.14835	1.83144e-19	2.58844e-18
PWY0-1415: superpathway of heme biosynthesis from uroporphyrinogen-III	24.8692	2.85329	1.70135e-10	1.41485e-08	3.98253	2.04889e-24	5.79154e-23	4.53868	5.78907e-21	1.02274e-19
PWY0-1479: tRNA processing	798.191	0.77644	0.00529238	0.0135179	0.969176	2.41472e-05	5.95257e-05	0.965654	0.000765505	0.0015167
PWY0-1533: methylphosphonate degradation I	3.61785	1.4598	0.0126681	0.0293511	2.94969	2.16231e-09	7.13506e-09	3.94142	2.54457e-10	8.70079e-10
PWY0-1586: peptidoglycan maturation (meso-diaminopimelate containing)	7174.32	0.820275	0.000154019	0.000567862	0.559121	0.00148966	0.00303661	0.919792	3.77155e-05	8.93374e-05
PWY0-321: phenylacetate degradation I (aerobic)	1.5601	1.4308	0.0130618	0.030099	2.28326	1.82654e-06	5.06179e-06	3.06701	3.86951e-07	1.09378e-06
PWY0-41: allantoin degradation IV (anaerobic)	3.12444	1.82945	0.000617651	0.00196905	3.15742	3.26483e-12	1.29373e-11	4.07114	1.09555e-12	4.7888e-12
PWY0-42: 2-methylcitrate cycle I	10.3415	2.27247	0.00020861	0.000743284	3.73733	6.90401e-13	2.8699e-12	4.64689	1.23526e-12	5.2904e-12
PWY0-781: aspartate superpathway	332.928	1.63309	1.63416e-07	1.62827e-06	1.96099	7.5982e-14	3.42728e-13	2.50265	3.77547e-14	2.001e-13
PWY0-881: superpathway of fatty acid biosynthesis I (E. coli)	36.3012	2.02062	6.83311e-06	3.66739e-05	2.63901	2.81135e-12	1.12454e-11	2.60422	2.38545e-08	7.27649e-08
PWY-1541: superpathway of taurine degradation	0.465916	1.46587	0.0190505	0.0414225	2.2988	8.96775e-06	2.29056e-05	2.1366	0.000936486	0.00180486
PWY-1861: formaldehyde assimilation II (RuMP Cycle)	63.1261	1.41975	0.0110923	0.026422	1.32125	0.00382927	0.00748208	2.13394	0.000224576	0.000476101
PWY-2221: Entner-Doudoroff pathway III (semi-phosphorylative)	8.62808	0.613245	0.0141208	0.0320172	0.471443	0.0206309	0.0336442	0.615167	0.0164782	0.0267692
PWY-2723: trehalose degradation V	170.648	1.67642	5.45957e-06	2.96776e-05	1.77546	5.86089e-09	1.85449e-08	2.19729	1.01297e-08	3.20521e-08
PWY-3781: aerobic respiration I (cytochrome c)	1.92689	1.2756	0.0223666	0.0473302	2.21196	1.86936e-06	5.14682e-06	3.98655	2.59425e-11	9.40138e-11
PWY-3801: sucrose degradation II (sucrose synthase)	6.43987	1.80287	0.00146119	0.00427272	2.04738	1.14326e-05	2.90264e-05	2.37505	5.00289e-05	0.000115914
PWY3DJ-35471: L-ascorbate biosynthesis IV	6.52925	2.37255	1.07193e-05	5.34705e-05	2.67721	2.17081e-09	7.13506e-09	3.49741	5.89824e-10	1.9848e-09
PWY-4041: &gamma;-glutamyl cycle	626.96	1.12494	1.77412e-06	1.04476e-05	1.46886	1.4502e-13	6.33903e-13	1.97166	5.0762e-15	3.16516e-14
PWY-4321: L-glutamate degradation IV	1.55986	1.77357	0.00231548	0.00629335	2.16213	6.76898e-06	1.76077e-05	2.72819	6.46147e-06	1.67053e-05
PWY-4702: phytate degradation I	15.9962	2.12411	0.000442696	0.00144387	3.3179	7.22705e-11	2.61903e-10	4.30324	2.14638e-11	7.84539e-11
PWY-4984: urea cycle	3469.9	-2.48619	1.4524e-05	6.76725e-05	-1.22446	0.00803452	0.014374	-1.97029	0.000744881	0.00148976
PWY4FS-7: phosphatidylglycerol biosynthesis I (plastidic)	2178.16	0.469933	0.00351044	0.00918782	0.416874	0.00152634	0.00309649	0.68662	3.841e-05	8.99769e-05
PWY4FS-8: phosphatidylglycerol biosynthesis II (non-plastidic)	2178.16	0.469933	0.00348572	0.00917978	0.416076	0.00154515	0.00311973	0.686583	3.79397e-05	8.93692e-05
PWY4LZ-257: superpathway of fermentation (Chlamydomonas reinhardtii)	46.6036	2.26444	2.32231e-08	3.17632e-07	4.15041	1.46688e-29	1.55489e-27	4.9971	1.11284e-27	7.86403e-26
PWY-5004: superpathway of L-citrulline metabolism	36.0868	-1.76403	0.000184657	0.000674955	-0.919645	0.0159325	0.0270216	-1.60637	0.000880754	0.0017052
PWY-5028: L-histidine degradation II	3.27867	0.938933	0.018188	0.0402421	1.10851	0.000681023	0.00144377	1.63584	7.35092e-05	0.000166673
PWY-5030: L-histidine degradation III	6087.61	-2.84645	0.000187972	0.000675425	-1.43028	0.0202621	0.0331704	-3.08441	8.3321e-05	0.000187915
PWY-5083: NAD/NADH phosphorylation and dephosphorylation	387.38	0.886647	0.0190008	0.0414225	1.96021	8.05116e-10	2.73095e-09	2.23292	2.17476e-08	6.68188e-08
PWY-5088: L-glutamate degradation VIII (to propanoate)	5.25062	1.17317	0.0224372	0.0473302	1.7902	2.50015e-05	6.12754e-05	2.11865	7.17057e-05	0.000163458
PWY-5136: fatty acid &beta;-oxidation II (peroxisome)	282.324	1.43311	1.91119e-05	8.62067e-05	2.33328	5.10466e-16	2.70547e-15	2.53334	1.16126e-12	5.02422e-12
PWY-5138: unsaturated, even numbered fatty acid &beta;-oxidation	61.4029	2.39767	3.28206e-09	7.01753e-08	3.31934	2.97873e-21	2.6872e-20	4.05816	2.60664e-20	4.0934e-19
PWY-5173: superpathway of acetyl-CoA biosynthesis	41.3896	2.67541	1.45961e-09	4.76057e-08	3.78386	8.87526e-23	1.14034e-21	4.42826	2.35268e-20	3.83668e-19
PWY-5181: toluene degradation III (aerobic) (via p-cresol)	2.59921	1.84833	0.00161104	0.00446458	2.8044	1.02525e-08	3.12739e-08	2.84865	2.94564e-06	7.90475e-06
PWY-5189: tetrapyrrole biosynthesis II (from glycine)	48.6613	1.73532	3.9041e-05	0.000170654	3.4265	2.3329e-20	1.79845e-19	3.93224	1.28758e-17	1.21319e-16
PWY-5304: superpathway of sulfur oxidation (Acidianus ambivalens)	32.3615	-2.25062	0.00153941	0.00435356	-1.36507	0.017978	0.0296602	-2.71229	0.000213386	0.000454652
PWY-5345: superpathway of L-methionine biosynthesis (by sulfhydrylation)	236.745	1.1935	0.00270708	0.00726458	2.68253	5.42212e-15	2.67323e-14	2.55913	1.20398e-09	4.01959e-09
PWY-5347: superpathway of L-methionine biosynthesis (transsulfuration)	834.802	1.34764	4.10396e-09	7.56557e-08	1.58875	2.33895e-16	1.30489e-15	2.10995	8.53524e-18	8.22487e-17
PWY-5367: petroselinate biosynthesis	15.4506	1.82388	0.000329411	0.00112487	3.05812	1.31196e-12	5.34878e-12	4.15468	3.10682e-14	1.68884e-13
PWY-5384: sucrose degradation IV (sucrose phosphorylase)	223.941	1.54292	1.19418e-05	5.7538e-05	1.53996	1.1143e-07	3.25835e-07	2.49855	1.85941e-11	6.85555e-11
PWY-5417: catechol degradation III (ortho-cleavage pathway)	2.19477	1.92603	0.000889686	0.00270394	2.89976	2.29031e-09	7.41292e-09	3.40642	2.1199e-08	6.60911e-08
PWY-5431: aromatic compounds degradation via &beta;-ketoadipate	2.19477	1.92603	0.000889686	0.00270394	2.89976	2.29031e-09	7.41292e-09	3.40642	2.1199e-08	6.60911e-08
PWY-5505: L-glutamate and L-glutamine biosynthesis	1084.23	-2.47534	3.71857e-06	2.07457e-05	-1.26356	0.00333909	0.00655452	-2.09378	0.000124058	0.000272542
PWY-561: superpathway of glyoxylate cycle and fatty acid degradation	78.6635	2.10341	5.89513e-08	7.51901e-07	3.08612	4.00814e-20	3.03473e-19	3.55357	1.67245e-17	1.51657e-16
PWY-5654: 2-amino-3-carboxymuconate semialdehyde degradation to 2-oxopentenoate	0.593181	1.26089	0.00943012	0.0229792	1.44061	0.000303425	0.000677117	1.44464	0.00383235	0.00697388
PWY-5656: mannosylglycerate biosynthesis I	16.0619	1.29071	0.0180608	0.0402421	2.87848	4.37397e-10	1.49562e-09	3.45031	2.47788e-09	8.02002e-09
PWY-5675: nitrate reduction V (assimilatory)	27.3562	2.35835	1.32293e-05	6.23247e-05	4.22232	3.51653e-19	2.52713e-18	4.52947	6.63353e-15	4.07625e-14
PWY-5692: allantoin degradation to glyoxylate II	2.21122	1.82186	0.000249039	0.000865513	2.73974	5.92422e-11	2.1654e-10	3.55077	1.79679e-11	6.68281e-11
PWY-5705: allantoin degradation to glyoxylate III	4.74451	1.99561	8.24733e-05	0.00031222	3.08082	7.43123e-13	3.05907e-12	4.03997	1.01983e-13	5.14773e-13
PWY-5723: Rubisco shunt	79.4183	2.16368	1.64872e-07	1.62827e-06	3.69618	5.18688e-24	1.2218e-22	3.94593	1.28828e-18	1.43745e-17
PWY-5747: 2-methylcitrate cycle II	9.50931	2.42599	6.72835e-05	0.000266619	4.04461	7.98299e-15	3.84635e-14	4.78205	2.04412e-13	9.31941e-13
PWY-5791: 1,4-dihydroxy-2-naphthoate biosynthesis II (plants)	68.3745	2.12968	5.24072e-09	8.54641e-08	3.42433	4.03713e-26	1.31673e-24	3.97783	3.96649e-23	1.40149e-21
PWY-5837: 1,4-dihydroxy-2-naphthoate biosynthesis I	68.3745	2.12968	5.24072e-09	8.54641e-08	3.42433	4.03713e-26	1.31673e-24	3.97783	3.96649e-23	1.40149e-21
PWY-5838: superpathway of menaquinol-8 biosynthesis I	222.584	1.74303	4.43768e-09	7.8399e-08	2.85602	4.52204e-27	1.91734e-25	3.16136	2.77581e-22	7.35591e-21
PWY-5840: superpathway of menaquinol-7 biosynthesis	178.525	1.34396	2.87152e-06	1.64531e-05	2.57536	6.72399e-24	1.50051e-22	2.76976	9.65435e-19	1.10634e-17
PWY-5845: superpathway of menaquinol-9 biosynthesis	97.9275	1.94532	8.23408e-07	5.72336e-06	3.39351	1.66277e-22	1.80773e-21	3.55463	6.6619e-17	5.32952e-16
PWY-5850: superpathway of menaquinol-6 biosynthesis I	54.6866	2.04162	1.35635e-06	8.21563e-06	3.65682	1.09601e-22	1.31404e-21	3.60953	1.62584e-15	1.07712e-14
PWY-5855: ubiquinol-7 biosynthesis (prokaryotic)	7.17027	2.45747	1.76886e-07	1.62827e-06	4.10679	3.96304e-23	5.60109e-22	4.94581	1.31591e-21	2.53612e-20
PWY-5856: ubiquinol-9 biosynthesis (prokaryotic)	7.17027	2.45747	1.76886e-07	1.62827e-06	4.10679	3.96304e-23	5.60109e-22	4.94581	1.31591e-21	2.53612e-20
PWY-5857: ubiquinol-10 biosynthesis (prokaryotic)	7.17027	2.45747	1.76886e-07	1.62827e-06	4.10679	3.96304e-23	5.60109e-22	4.94581	1.31591e-21	2.53612e-20
PWY-5860: superpathway of demethylmenaquinol-6 biosynthesis I	36.6555	2.13557	1.43532e-06	8.57152e-06	3.78049	3.37142e-22	3.32438e-21	3.75402	2.57814e-15	1.63154e-14
PWY-5861: superpathway of demethylmenaquinol-8 biosynthesis	151.268	1.88113	3.47566e-09	7.01753e-08	3.02572	1.26455e-26	4.87426e-25	3.37111	3.99533e-22	9.96483e-21
PWY-5862: superpathway of demethylmenaquinol-9 biosynthesis	66.0015	2.04191	7.13151e-07	5.21338e-06	3.5249	2.37643e-22	2.45758e-21	3.72221	5.34855e-17	4.36112e-16
PWY-5863: superpathway of phylloquinol biosynthesis	72.6458	1.87871	1.88702e-08	2.69591e-07	3.10763	1.20612e-25	3.65283e-24	3.20744	6.64853e-19	8.05422e-18
PWY-5896: superpathway of menaquinol-10 biosynthesis	54.6866	2.04162	1.35635e-06	8.21563e-06	3.65682	1.09601e-22	1.31404e-21	3.60953	1.62584e-15	1.07712e-14
PWY-5897: superpathway of menaquinol-11 biosynthesis	198.22	1.80496	3.35101e-09	7.01753e-08	2.96861	1.44375e-27	6.80169e-26	3.40096	6.30825e-24	2.6747e-22
PWY-5898: superpathway of menaquinol-12 biosynthesis	198.22	1.80496	3.35101e-09	7.01753e-08	2.96861	1.44375e-27	6.80169e-26	3.40096	6.30825e-24	2.6747e-22
PWY-5899: superpathway of menaquinol-13 biosynthesis	198.22	1.80496	3.35101e-09	7.01753e-08	2.96861	1.44375e-27	6.80169e-26	3.40096	6.30825e-24	2.6747e-22
PWY-5913: TCA cycle VI (obligate autotrophs)	312.121	2.07187	3.75953e-10	1.99255e-08	2.18139	3.09553e-15	1.5625e-14	2.68732	1.01364e-14	5.9692e-14
PWY-5918: superpathay of heme biosynthesis from glutamate	87.769	1.6686	8.8426e-06	4.57227e-05	3.11653	3.75566e-21	3.3175e-20	3.63391	8.94015e-19	1.05295e-17
PWY-5920: superpathway of heme biosynthesis from glycine	19.3064	1.93791	7.86378e-05	0.000300382	4.05063	7.93681e-21	6.86777e-20	4.5103	3.42218e-17	2.8451e-16
PWY-5971: palmitate biosynthesis II (bacteria and plants)	272.856	1.39325	0.00160001	0.00446318	2.58076	5.70968e-12	2.24158e-11	3.16543	1.74985e-11	6.68281e-11
PWY-6071: superpathway of phenylethylamine degradation	1.88022	1.41688	0.0122607	0.0285635	2.24158	1.80655e-06	5.03933e-06	3.01469	3.70595e-07	1.05458e-06
PWY-6113: superpathway of mycolate biosynthesis	181.938	1.34897	0.000983427	0.00293643	2.24813	7.47402e-11	2.68558e-10	2.81794	8.87806e-11	3.11099e-10
PWY-6182: superpathway of salicylate degradation	1.76336	1.76571	0.00236967	0.00639961	2.70219	2.50913e-08	7.54519e-08	2.81553	3.18889e-06	8.5037e-06
PWY-6185: 4-methylcatechol degradation (ortho cleavage)	1.98985	1.84193	0.00150274	0.00430514	2.73878	1.57006e-08	4.75502e-08	3.0809	3.67853e-07	1.05385e-06
PWY-6210: 2-aminophenol degradation	1.38589	1.086	0.0102033	0.0244418	1.35466	9.88808e-05	0.000232919	1.4561	0.000843041	0.00163968
PWY-6215: 4-chlorobenzoate degradation	1.05694	1.33864	0.00277686	0.00740495	1.78343	1.48463e-06	4.16876e-06	2.86362	1.43325e-09	4.71082e-09
PWY-6284: superpathway of unsaturated fatty acids biosynthesis (E. coli)	56.2527	1.68886	0.000117981	0.000442691	2.83744	3.52287e-14	1.62359e-13	3.77675	1.72065e-15	1.10539e-14
PWY-6285: superpathway of fatty acids biosynthesis (E. coli)	81.4589	1.75733	1.15489e-05	5.62841e-05	2.91485	3.32923e-17	1.96055e-16	3.58175	1.46967e-16	1.08907e-15
PWY-6318: L-phenylalanine degradation IV (mammalian, via side chain)	9.35124	1.71039	0.020355	0.0440333	2.35628	0.000105163	0.000246348	3.68906	1.72326e-06	4.77557e-06
PWY-6478: GDP-D-glycero-&alpha;-D-manno-heptose biosynthesis	7.81107	1.34344	0.0206843	0.0442937	1.53636	0.00125215	0.00260251	1.37274	0.0213105	0.0339686
PWY-6562: norspermidine biosynthesis	2.61539	1.61463	0.00131765	0.00390687	2.43376	6.97331e-09	2.17403e-08	2.72127	2.21007e-07	6.50742e-07
PWY-6588: pyruvate fermentation to acetone	72.5442	1.23296	0.0183799	0.0403786	1.93016	8.28549e-06	2.12912e-05	2.7999	3.34474e-07	9.64743e-07
PWY-6590: superpathway of Clostridium acetobutylicum acidogenic fermentation	597.649	-2.80046	3.29996e-07	2.59108e-06	-1.59306	0.000306176	0.000679678	-1.98301	0.000356242	0.000740424
PWY-6608: guanosine nucleotides degradation III	1467.45	0.762128	0.000645942	0.00204388	0.827036	6.8666e-06	1.77527e-05	1.6075	1.39719e-11	5.38553e-11
PWY-6612: superpathway of tetrahydrofolate biosynthesis	30.5326	2.4873	6.75298e-10	2.86326e-08	3.42995	1.17955e-22	1.31613e-21	4.32169	1.10264e-22	3.5963e-21
PWY-6628: superpathway of L-phenylalanine biosynthesis	100.717	1.90957	2.88132e-05	0.000127258	3.4278	5.00607e-18	3.31652e-17	3.73923	2.2581e-14	1.24342e-13
PWY-6629: superpathway of L-tryptophan biosynthesis	52.8999	2.65569	1.90749e-08	2.69591e-07	4.14707	1.7133e-23	3.02683e-22	4.193	1.03921e-16	7.86834e-16
PWY-6630: superpathway of L-tyrosine biosynthesis	56.8359	1.96787	7.49337e-07	5.38507e-06	3.54998	7.87193e-24	1.58938e-22	3.97048	7.28251e-20	1.06475e-18
PWY66-389: phytol degradation	13.4781	2.35423	0.000792089	0.00245143	3.98092	1.93467e-11	7.3901e-11	4.4222	2.22185e-09	7.24665e-09
PWY66-399: gluconeogenesis III	1604.99	-2.80193	1.88481e-07	1.66492e-06	-1.36987	0.00147396	0.00301914	-1.93848	0.000364594	0.000754087
PWY66-400: glycolysis VI (metazoan)	2207.31	0.736026	1.5644e-05	7.20983e-05	0.958097	2.04384e-11	7.73738e-11	1.23905	6.47033e-12	2.66352e-11
PWY66-409: superpathway of purine nucleotide salvage	259.263	2.03874	2.3765e-11	3.35879e-09	2.70074	2.64555e-24	6.75034e-23	3.48812	2.91435e-25	1.76526e-23
PWY-6690: cinnamate and 3-hydroxycinnamate degradation to 2-oxopent-4-enoate	12.8631	2.13641	5.32437e-05	0.000217071	3.87214	2.64968e-17	1.58234e-16	4.33916	2.15945e-14	1.20474e-13
PWY-6708: ubiquinol-8 biosynthesis (prokaryotic)	7.17027	2.45747	1.76886e-07	1.62827e-06	4.10679	3.96304e-23	5.60109e-22	4.94581	1.31591e-21	2.53612e-20
PWY-6731: starch degradation III	195.631	1.18919	0.000236994	0.000837378	1.35866	3.72997e-07	1.07586e-06	1.58095	2.41231e-06	6.59883e-06
PWY-6803: phosphatidylcholine acyl editing	63.9942	1.7643	4.8172e-05	0.000200244	3.10579	1.10712e-16	6.25892e-16	3.64008	6.76319e-15	4.09656e-14
PWY-6823: molybdenum cofactor biosynthesis	16.0156	1.14117	0.00695563	0.0172467	2.45472	8.71422e-12	3.38975e-11	3.39528	1.08197e-13	5.39713e-13
PWY-6837: fatty acid beta-oxidation V (unsaturated, odd number, di-isomerase-dependent)	3.41225	3.06727	6.02939e-08	7.51901e-07	4.86512	1.14669e-22	1.31404e-21	5.50158	3.35617e-19	4.44693e-18
PWY-6936: seleno-amino acid biosynthesis	2970.22	1.12412	2.923e-07	2.4301e-06	0.778071	1.16206e-05	2.91546e-05	1.00125	7.53794e-06	1.93702e-05
PWY-7003: glycerol degradation to butanol	25.2225	1.81657	3.9129e-06	2.15464e-05	2.67197	1.76667e-15	9.13496e-15	3.99046	3.04324e-20	4.60834e-19
PWY-7013: L-1,2-propanediol degradation	51.4029	1.72577	0.000492383	0.00159367	2.8195	1.61221e-11	6.21434e-11	3.62792	6.30429e-12	2.62061e-11
PWY-7039: phosphatidate metabolism, as a signaling molecule	2.49731	1.15152	0.0154802	0.034728	1.60487	4.32148e-05	0.00010352	1.19725	0.0142508	0.023511
PWY-7046: 4-coumarate degradation (anaerobic)	13.7576	2.13927	1.5992e-05	7.29096e-05	2.94979	1.72673e-12	6.9727e-12	3.55319	1.2168e-11	4.73324e-11
PWY-7094: fatty acid salvage	9.63078	2.36045	8.19524e-06	4.28986e-05	3.86875	2.35928e-17	1.44976e-16	4.53564	1.6573e-15	1.08107e-14
PWY-7117: C4 photosynthetic carbon assimilation cycle, PEPCK type	412.164	1.87497	2.17407e-10	1.41485e-08	1.90156	1.07907e-14	5.08362e-14	2.39732	9.9942e-15	5.96837e-14
PWY-7165: L-ascorbate biosynthesis VI (engineered pathway)	3.34338	1.5611	0.00139533	0.00410846	2.04945	4.18423e-07	1.19872e-06	2.75385	7.36959e-08	2.2161e-07
PWY-7204: pyridoxal 5'-phosphate salvage II (plants)	16.8538	2.27933	3.13212e-06	1.77069e-05	3.58835	1.61832e-17	1.00907e-16	4.47455	2.95284e-17	2.50401e-16
PWY-7234: inosine-5'-phosphate biosynthesis III	5509.12	-0.83707	0.000892809	0.00270394	-0.653347	0.00146177	0.0030087	-0.7831	0.0024242	0.00454806
PWY-7245: superpathway NAD/NADP - NADH/NADPH interconversion (yeast)	7.54957	0.927989	0.00592622	0.0149566	1.07172	0.00011057	0.000256185	1.19082	0.000617298	0.00124635
PWY-7254: TCA cycle VII (acetate-producers)	34.6557	2.55937	1.80492e-07	1.62827e-06	3.77994	4.36729e-19	3.03562e-18	4.31345	2.34654e-16	1.68633e-15
PWY-7268: NAD/NADP-NADH/NADPH cytosolic interconversion (yeast)	5.82396	0.978636	0.0112801	0.0265834	1.22944	0.00010982	0.000255844	1.33619	0.000801779	0.00158118
PWY-7269: NAD/NADP-NADH/NADPH mitochondrial interconversion (yeast)	6.49454	1.97599	0.000711332	0.00223411	4.42846	3.84348e-18	2.58672e-17	4.24911	8.58213e-12	3.46555e-11
PWY-7279: aerobic respiration II (cytochrome c) (yeast)	1.91978	1.19226	0.0135008	0.0309424	1.83834	4.29942e-06	1.13227e-05	3.20061	4.45198e-10	1.51011e-09
PWY-7312: dTDP-D-&beta;-fucofuranose biosynthesis	81.6201	-3.30731	4.66027e-05	0.000195639	-2.11062	0.00134076	0.00277308	-3.11845	0.000177505	0.000382041
PWY-7315: dTDP-N-acetylthomosamine biosynthesis	25.8869	3.00408	1.47501e-10	1.41485e-08	4.03952	3.36445e-23	5.48665e-22	4.72056	1.08777e-20	1.84486e-19
PWY-7345: superpathway of anaerobic sucrose degradation	6.03208	1.80493	0.00149572	0.00430514	2.05327	1.15312e-05	2.91025e-05	2.37902	5.14239e-05	0.000118499
PWY-7371: 1,4-dihydroxy-6-naphthoate biosynthesis II	84.0855	-3.17172	2.82279e-07	2.39372e-06	-1.17143	0.0174781	0.0291019	-1.66538	0.00737575	0.0130305
PWY-7383: anaerobic energy metabolism (invertebrates, cytosol)	1964.43	-3.58626	3.46315e-09	7.01753e-08	-1.99532	3.99354e-05	9.62079e-05	-2.37634	9.89609e-05	0.000219683
PWY-7385: 1,3-propanediol biosynthesis (engineered)	12.0297	1.55702	0.00320904	0.00850396	2.98325	2.65624e-11	9.96679e-11	3.7244	3.7469e-11	1.34634e-10
PWY-7409: phospholipid remodeling (phosphatidylethanolamine, yeast)	1.65963	1.96956	0.00159634	0.00446318	3.3896	1.18807e-10	4.12904e-10	4.26109	1.25669e-10	4.332e-10
PWY-7446: sulfoglycolysis	6.59277	2.15732	4.06467e-05	0.000175859	3.48778	8.22328e-15	3.91761e-14	4.26986	3.61651e-14	1.94101e-13
PWY-7456: mannan degradation	1765.29	-2.82897	6.45064e-05	0.000258026	-1.23853	0.0299936	0.0465835	-2.65639	0.000248707	0.000524635
PWY-7616: methanol oxidation to carbon dioxide	2.03592	1.442	0.00396108	0.0103037	2.54126	1.52343e-09	5.12645e-09	2.32488	7.87619e-06	1.99974e-05
PWY-821: superpathway of sulfur amino acid biosynthesis (Saccharomyces cerevisiae)	41.6796	1.69282	7.31689e-05	0.000285149	3.69686	1.9501e-22	2.06711e-21	3.46638	3.88564e-14	2.03396e-13
PYRIDNUCSAL-PWY: NAD salvage pathway I	225.847	0.910129	0.0182228	0.0402421	1.85861	9.33376e-09	2.86776e-08	2.64993	1.16237e-10	4.03971e-10
REDCITCYC: TCA cycle VIII (helicobacter)	16.68	2.09213	8.51704e-07	5.82456e-06	3.79546	7.67134e-24	1.58938e-22	3.97451	6.25789e-18	6.17057e-17
SO4ASSIM-PWY: sulfate reduction I (assimilatory)	98.0725	2.22488	2.78288e-06	1.61636e-05	3.52058	8.24779e-18	5.29858e-17	3.72301	1.63383e-13	7.61257e-13
SULFATE-CYS-PWY: superpathway of sulfate assimilation and cysteine biosynthesis	195.613	2.01357	6.94802e-07	5.21338e-06	3.01259	6.31079e-18	4.11657e-17	3.17161	1.66022e-13	7.65143e-13
TCA-GLYOX-BYPASS: superpathway of glyoxylate bypass and TCA	55.4957	2.3472	7.10479e-07	5.21338e-06	3.86839	8.15836e-21	6.91829e-20	4.14416	3.63598e-16	2.56943e-15
THREOCAT-PWY: superpathway of L-threonine metabolism	5.5509	2.10261	0.000266145	0.000917441	3.69662	6.10652e-14	2.78405e-13	4.63208	7.74367e-14	3.9558e-13
UBISYN-PWY: superpathway of ubiquinol-8 biosynthesis (prokaryotic)	7.13948	2.50188	1.67991e-07	1.62827e-06	4.20305	2.20237e-23	3.73523e-22	5.03651	1.1118e-21	2.53612e-20
URDEGR-PWY: superpathway of allantoin degradation in plants	2.21122	1.82186	0.000249039	0.000865513	2.73974	5.92422e-11	2.1654e-10	3.55077	1.79679e-11	6.68281e-11
